# Supplementary material for: Tackling cryptococcal meningitis in Nigeria, one-step at a time; the impact of training
Source: PLoS One. 2020 Jul 6;15(7):e0235577. doi: 10.1371/journal.pone.0235577 (PMC7337344; doi:10.1371/journal.pone.0235577)
Supplement: S1 Data — (XLSX) [file pone.0235577.s001.xlsx]

## Sheet: Analysis data
N0	ID	Institution	Age	Sex	sexcode	Yearsinpractice	Speciality	Designation	Occupation	seen	Howmany	aware	clinfeat1	screen1	all1	diagnosed1	blood1	CSF1	CrAg1	positive1	diagnosistotal1	perdiagnosistotal1_A	cheaper1	preemptive1	definitive1	challenge1	outcomes1	steroids1	treatmenttotal1	pertreatmenttotal1_A	overalltotal1	peroveralltotal1_A	POST	clinfeat2	screen2	all2	diagnosed2	blood2	CSF2	CrAg2	positive2	diagnosistotal2	perdiagnosistotal2_A	cheaper2	preemptive2	definitive2	challenge2	outcomes2	steroids2
1	#NULL!	JUTH	30	M	1	23	Micro	QA Lab	2	No	#NULL!	No	1	1	0	1	0	0	1	1	5	62.5	1	1	0	0	0	1	3	50	8	57.1429		1	1	1	1	1	1	1	0	7	87.5	1	1	1	1	1	0
2	1705	OLA Hospital Jos	46	M	1	14	Haematology	Scientist	2	No	#NULL!	No	1	1	0	0	1	0	0	1	4	50	1	1	1	1	0	0	4	66.6667	8	57.1429		1	0	0	1	1	1	1	1	6	75	1	1	1	1	1	1
3	419	JUTH	36	M	1	20	-	Pharmacist	3	No	#NULL!	No	1	1	0	1	0	0	1	1	5	62.5	1	1	0	0	1	0	3	50	8	57.1429		1	1	1	1	1	0	0	1	6	75	1	1	0	0	0	1
4	#NULL!	JUTH	35	F	0	6	Internal Medicine	Medical Officer	1	Yes	25	Yes	1	1	1	1	1	1	1	1	8	100	0	0	1	1	1	0	3	50	11	78.5714		1	1	1	1	1	1	1	1	8	100	1	1	1	1	1	0
5	#NULL!	JUTH	35	M	1	27	Pharmacy	Chief Pharmacist	3	No	#NULL!	No	1	1	0	1	1	0	1	1	6	75	0	1	0	1	1	0	3	50	9	64.2857		1	1	1	1	1	0	1	1	7	87.5	1	1	0	1	1	1
6	99	JUTH	27	M	1	20	Community Medicine	-	1	No	#NULL!	No	1	1	0	1	0	1	1	0	5	62.5	0	1	1	1	1	0	4	66.6667	9	64.2857		1	1	1	1	1	0	0	1	6	75	1	1	1	1	1	1
7	#NULL!	JUTH	44	M	1	11	Public Health	Clinic Manager	4	Yes	#NULL!	No	1	1	0	0	1	1	1	1	6	75	1	1	1	1	0	0	4	66.6667	10	71.4286		1	1	0	1	1	1	1	1	7	87.5	1	1	1	1	1	1
8	#NULL!	JUTH	39	M	1	10	General practice	-	1	No	#NULL!	No	1	0	0	1	1	0	0	1	4	50	1	0	1	0	1	0	3	50	7	50		1	1	1	1	1	1	1	1	8	100	1	1	0	1	1	0
9	#NULL!	JUTH	36	M	1	26	Paediatrics	Consultant	1	No	#NULL!	No	1	1	0	0	0	0	1	1	4	50	1	1	1	0	0	0	3	50	7	50		1	1	1	1	1	0	1	1	7	87.5	1	1	0	1	1	1
10	#NULL!	JUTH	32	M	1	6	Pharmacy	Pharmacist	3	No	#NULL!	No	0	0	0	1	1	1	0	1	4	50	1	1	1	1	1	0	5	83.3333	9	64.2857		1	1	1	1	1	0	0	0	5	62.5	1	1	1	1	1	1
11	#NULL!	PSSH	48	F	0	20	Family med	Senior Registra	1	Yes	20	No	1	1	1	1	0	0	1	1	6	75	1	1	1	1	1	0	5	83.3333	11	78.5714		1	1	1	1	1	1	1	1	8	100	1	1	1	1	1	0
12	#NULL!	JUTH	48	M	1	14	Public Health	Medical Officer	1	Yes	5	Yes	1	1	0	1	1	0	1	1	6	75	0	1	1	1	1	0	4	66.6667	10	71.4286		1	1	1	1	1	0	1	0	6	75	1	1	0	1	1	1
13	#NULL!	JUTH	31	M	1	7	A & E Nurse	NOI	4	Yes	1	No	1	1	0	0	1	1	0	0	4	50	0	1	0	0	1	0	2	33.3333	6	42.8571		1	1	1	1	1	1	1	1	8	100	1	1	1	1	1	1
14	515	JUTH	40	F	0	10	Medical Microbiology	Registra	1	No	#NULL!	No	0	1	0	1	0	1	1	1	5	62.5	1	1	0	0	0	0	2	33.3333	7	50		1	1	1	1	1	1	1	1	8	100	1	1	1	1	1	0
15	91	JUTH	50	F	0	8	Medical Microbiology	-	1	Yes	1	No	1	1	0	1	0	1	1	0	5	62.5	1	1	0	1	0	0	3	50	8	57.1429		1	1	1	1	1	1	1	1	8	100	1	1	1	1	1	1
16	#NULL!	BHUTH	33	F	0	9	Family med	Senior Registra	1	Yes	#NULL!	No	1	1	0	1	1	1	1	1	7	87.5	1	1	1	1	1	0	5	83.3333	12	85.7143		1	1	1	1	1	1	1	1	8	100	1	1	1	1	1	1
17	#NULL!	JUTH	38	M	1	15	Family med	Senior Registra	1	No	#NULL!	No	0	1	0	0	0	0	0	1	2	25	0	0	0	1	0	1	2	33.3333	4	28.5714		1	1	1	1	1	1	0	1	7	87.5	1	1	1	1	1	1
18	#NULL!	CHC Dadwin Kowa	50	M	1	15	Public Health	-	4	No	#NULL!	Yes	1	1	1	1	1	1	1	1	8	100	1	1	0	1	1	0	4	66.6667	12	85.7143		1	1	1	1	1	1	1	1	8	100	1	1	0	1	1	1
19	#NULL!	BHUTH	42	F	0	1	House Oficcer	-	1	Yes	2	No	1	1	0	1	0	1	0	0	4	50	1	1	1	1	1	0	5	83.3333	9	64.2857		1	1	1	1	1	1	1	1	8	100	1	1	1	1	1	1
20	#NULL!	JUTH	38	F	0	11	Family med	Senior Registra	1	Yes	#NULL!	No	1	1	1	1	1	1	0	1	7	87.5	0	1	1	1	0	1	4	66.6667	11	78.5714		1	1	1	1	1	1	1	1	8	100	1	1	1	1	1	1
21	#NULL!	JUTH	43	F	0	10	Nephology	Senior Registra	1	Yes	4	No	0	0	1	0	1	0	0	0	2	25	0	0	1	1	1	0	3	50	5	35.7143		1	0	0	1	1	0	1	1	5	62.5	1	1	1	1	1	1
22	#NULL!	JUTH	33	M	1	15	A & E	SMOI	1	Yes	#NULL!	No	1	1	0	0	0	1	0	1	4	50	1	1	1	0	0	0	3	50	7	50		1	1	1	1	1	1	1	1	8	100	1	1	1	1	1	1
23	#NULL!	JUTH	33	M	1	6	-	T.A	1	No	#NULL!	No	1	1	0	0	1	1	0	0	4	50	1	1	0	1	0	0	3	50	7	50		1	1	1	1	1	0	0	1	6	75	1	1	1	1	1	1
24	#NULL!	JUTH	43	M	1	6	Public Health	Medical Officer	1	No	#NULL!	No	1	1	0	1	1	1	1	1	7	87.5	1	1	1	1	0	0	4	66.6667	11	78.5714		1	1	1	1	1	1	1	1	8	100	1	1	1	1	1	1
25	#NULL!	JUTH	38	F	0	6	Medical Microbiology	Registra	1	Yes	1	No	0	1	0	1	1	1	0	1	5	62.5	1	1	1	1	1	0	5	83.3333	10	71.4286		1	1	1	1	1	1	1	1	8	100	1	1	1	1	1	0
26	#NULL!	JUTH	37	M	1	19	Paediatrics	PMO	1	No	#NULL!	No	1	1	0	0	1	1	0	1	5	62.5	1	1	1	1	0	0	4	66.6667	9	64.2857		1	1	1	1	1	0	1	1	7	87.5	1	1	1	1	1	1
27	#NULL!	JUTH	32	M	1	10	Medical Microbiology	Medical lab scientist	2	Yes	#NULL!	No	1	1	0	1	0	1	1	1	6	75	0	1	0	0	1	1	3	50	9	64.2857		1	1	1	1	1	1	1	1	8	100	1	1	0	1	1	1
28	77	JUTH	29	M	1	9	Family med	Senior Registra	1	No	#NULL!	Yes	1	1	0	0	0	1	1	0	4	50	1	1	0	1	1	1	5	83.3333	9	64.2857		1	1	1	1	1	1	1	1	8	100	1	1	0	1	1	1
29	#NULL!	Faith Alive Foundation	35	F	0	6	Medical Microbiology	Registra	1	Yes	#NULL!	No	0	0	0	1	1	1	0	1	4	50	0	0	0	0	1	0	1	16.6667	5	35.7143		1	1	1	1	1	1	1	1	8	100	1	1	1	1	1	1
30	#NULL!	JUTH	27	F	0	14	Family med	-	1	Yes	10	No	1	1	0	0	0	1	1	1	5	62.5	1	1	1	1	1	1	6	100	11	78.5714		1	1	1	1	1	1	1	1	8	100	1	1	1	1	1	1
31	2010	JUTH	32	M	1	8	Pharmacist	Pharmacist	3	No	#NULL!	No	1	0	0	0	0	0	0	0	1	12.5	1	1	0	0	0	0	2	33.3333	3	21.4286		1	0	1	1	1	0	1	1	6	75	1	1	0	0	1	1
32	#NULL!	JUTH	49	M	1	8	Public Health	HIV Prevention Team Lead	4	No	#NULL!	No	1	1	0	0	0	0	1	1	4	50	1	0	0	1	1	0	3	50	7	50		1	1	1	1	1	1	1	1	8	100	1	1	1	1	1	1
33	#NULL!	JUTH	44	F	0	17	Family med	Senior Registra	1	Yes	4	No	1	1	1	1	1	1	0	1	7	87.5	1	1	1	0	0	1	4	66.6667	11	78.5714		1	1	1	1	1	1	1	1	8	100	1	1	1	1	1	0
34	439	Faith Alive Foundation	32	M	1	10	Dermatology	Consultant	1	Yes	1	Yes	1	1	0	1	1	1	1	1	7	87.5	1	1	0	1	1	1	5	83.3333	12	85.7143		1	1	1	1	1	1	1	1	8	100	1	1	1	1	1	1
35	#NULL!	JUTH	32	M	1	6	Accident & Emergency	Nursing Officer	4	No	#NULL!	No	1	1	0	1	1	0	1	1	6	75	1	1	0	1	1	0	4	66.6667	10	71.4286		1	1	1	1	1	0	1	1	7	87.5	1	1	1	1	1	0
36	#NULL!	JUTH	35	M	1	8	-	-	4	No	#NULL!	No	1	1	0	0	1	1	1	1	6	75	1	1	1	0	1	1	5	83.3333	11	78.5714
37	#NULL!	JUTH	37	M	1	19	MLS	Assistant Technical Officer	1	No	#NULL!	No	1	1	0	1	1	1	0	1	6	75	0	1	0	0	1	0	2	33.3333	8	57.1429		1	1	0	1	1	1	1	1	7	87.5	1	1	1	1	1	1
38	#NULL!	JUTH	32	F	0	6	Medical Officer	Doctor	1	Yes	#NULL!	Yes	0	1	1	0	0	0	0	0	2	25	1	1	1	1	1	0	5	83.3333	7	50		1	1	0	1	1	0	1	1	6	75	1	1	1	1	1	1
39	#NULL!	JUTH	34	M	1	10	ART Medicine	SMO	1	No	#NULL!	No	1	1	1	0	1	1	1	1	7	87.5	1	1	1	1	0	1	5	83.3333	12	85.7143		1	1	1	1	1	1	1	1	8	100	1	1	1	1	1	1
40	#NULL!	JUTH	42	M	1	8	-	-	1	No	#NULL!	No	1	1	0	0	0	0	0	1	3	37.5	1	1	1	0	0	0	3	50	6	42.8571		1	1	0	1	1	1	1	1	7	87.5	1	1	0	1	1	1
41	#NULL!	JUTH	41	F	0	15	Family med	Consultant	1	Yes	1	No	1	1	1	0	0	1	1	1	6	75	1	1	1	0	0	0	3	50	9	64.2857		1	1	1	1	1	1	1	1	8	100	1	1	1	0	1	1
42	#NULL!	JUTH	48	M	1	12	Public Health	SAPC	1	No	#NULL!	No	1	1	1	0	0	0	1	1	5	62.5	1	1	1	1	0	0	4	66.6667	9	64.2857		1	1	0	1	1	1	1	1	7	87.5	1	1	1	1	1	1
43	#NULL!	JUTH	32	F	0	24	Family med	Consultant	1	Yes	#NULL!	No	0	0	1	0	0	0	0	0	1	12.5	0	1	1	1	0	0	3	50	4	28.5714		1	1	0	1	1	1	1	1	7	87.5	1	1	1	1	1	0
44	#NULL!	JUTH	32	F	0	5	R.M	Nurse	4	Yes	#NULL!	No	0	1	0	0	1	0	0	1	3	37.5	1	0	0	1	1	1	4	66.6667	7	50		1	1	1	1	1	1	1	1	8	100	1	1	0	1	1	0
45	19	JUTH	31	F	0	8	Medical Microbiology	Senior Registra	1	Yes	3	No	1	1	0	1	1	1	1	1	7	87.5	1	1	1	1	0	1	5	83.3333	12	85.7143		1	1	1	1	1	1	1	1	8	100	1	1	1	1	1	1
46	#NULL!	JUTH	35	F	0	25	Chem path	ADMLS	2	No	#NULL!	No	1	0	0	0	0	0	0	0	1	12.5	0	1	0	0	0	0	1	16.6667	2	14.2857		1	0	1	1	1	1	1	1	7	87.5	1	1	1	1	1	0
47	#NULL!	JUTH	33	M	1	10	Care of the patient	Senior Nursing Superintendant	4	No	#NULL!	No	0	1	0	1	1	1	1	1	6	75	1	1	0	1	1	0	4	66.6667	10	71.4286		1	1	1	1	1	0	1	1	7	87.5	1	1	0	1	1	1
48	3939	JUTH	30	M	1	18	Clinical Chemistry	HOD	1	No	#NULL!	No	1	1	0	0	1	0	1	1	5	62.5	1	1	0	0	1	0	3	50	8	57.1429		1	1	1	1	1	0	1	1	7	87.5	1	1	1	1	1	1
49	#NULL!	JUTH	47	F	0	9	Family med	Senior Registra	1	Yes	1	No	1	1	1	1	0	1	1	1	7	87.5	0	0	0	0	1	0	1	16.6667	8	57.1429		1	1	1	1	1	1	1	1	8	100	1	1	0	1	1	1
50	#NULL!	JUTH	32	F	0	10	-	HMLT	2	Yes	#NULL!	Yes	0	1	0	1	1	0	1	0	4	50	0	0	0	0	1	0	1	16.6667	5	35.7143		1	1	1	1	1	1	1	1	8	100	1	1	0	1	1	0
51	1980	FSMH Jos	45	M	1	9	General practice	Medical Officer	1	No	#NULL!	No	1	1	0	1	1	0	1	1	6	75	1	1	0	1	1	0	4	66.6667	10	71.4286		1	1	1	1	1	1	1	1	8	100	1	1	0	1	1	1
52	#NULL!	FSMH Jos	27	F	0	10	Techinician	Phlemotist/Serology	2	No	#NULL!	Yes	1	0	0	1	1	1	1	0	5	62.5	0	0	1	1	1	0	3	50	8	57.1429		1	1	1	1	1	1	1	1	8	100	0	0	1	1	1	0
53	#NULL!	JUTH	29	M	1	38	-	-	4	No	#NULL!	No	0	1	0	1	1	1	0	1	5	62.5	1	1	0	1	1	0	4	66.6667	9	64.2857
54	#NULL!	JUTH	35	M	1	5	Pharmacy	Technical Associate	1	No	#NULL!	No	1	1	1	0	1	0	0	1	5	62.5	1	1	1	1	1	1	6	100	11	78.5714		1	1	1	1	1	1	0	1	7	87.5	1	1	1	1	1	1
55	#NULL!	JUTH	27	M	1	5	Clinical Pharmacist	Pharmacist	3	No	#NULL!	No	1	0	0	0	1	0	1	1	4	50	0	0	1	0	0	0	1	16.6667	5	35.7143		1	1	1	1	1	1	1	1	8	100	1	0	1	1	1	1
56	#NULL!	JUTH	32	M	1	27	OBGYN	-	1	No	#NULL!	No	0	1	0	0	1	1	1	1	5	62.5	1	1	1	1	1	0	5	83.3333	10	71.4286		1	1	1	1	1	1	1	1	8	100	1	1	1	1	1	1
57	#NULL!	JUTH	32	M	1	8	MOE	Senior Technnical Officer	1	No	#NULL!	No	1	0	0	0	0	0	0	1	2	25	1	1	1	0	1	0	4	66.6667	6	42.8571		1	1	1	1	1	1	1	1	8	100	1	1	0	0	1	1
58	#NULL!	JUTH	32	M	1	7	Public Health	Technical Associate	1	No	#NULL!	No	1	1	0	0	0	1	1	1	5	62.5	1	0	1	0	0	0	2	33.3333	7	50		1	1	1	1	1	1	1	1	8	100	1	1	1	1	0	1
59	#NULL!	JUTH	30	M	1	11	OBGYN	Resident Doctor	1	No	#NULL!	No	1	1	0	0	0	0	1	1	4	50	1	0	1	1	1	0	4	66.6667	8	57.1429		1	1	1	1	1	1	1	1	8	100	1	1	1	1	1	1
60	#NULL!	JUTH	41	F	0	8		Medical lab scientist	2	No	#NULL!	No	0	1	0	1	1	0	1	1	5	62.5	1	0	0	0	1	0	2	33.3333	7	50		1	1	1	1	1	1	1	1	8	100	1	1	0	1	1	0
61	#NULL!	LUTH	52	F	0	8	Neurology Internal Med	Senior Registra	1	Yes	1	No	1	1	0	1	1	0	1	1	6	75	1	1	0	1	1	1	5	83.3333	11	78.5714
62	7	LUTH	32	M	1	10	COMMUNITY/ Prevention unit	Community/ Prevention Associate	4	No	#NULL!	No	1	1	0	1	1	0	1	1	6	75	1	1	1	0	1	1	5	83.3333	11	78.5714		1	1	1	1	1	0	1	1	7	87.5	1	1	1	1	1	0
63	#NULL!	LUTH	26	F	0	15	Family med	Consultant	1	Yes	10	No	0	0	1	1	1	1	0	1	5	62.5	1	1	1	1	0	1	5	83.3333	10	71.4286		1	1	1	1	1	1	1	1	8	100	1	1	1	1	0	1
64	#NULL!	LUTH	33	F	0	8	Medical Officer	-	1	No	#NULL!	No	1	1	0	1	1	1	1	0	6	75	1	1	1	0	0	1	4	66.6667	10	71.4286
65	#NULL!	LUTH	43	F	0	8	Paediatrics	Registra	1	Yes	1	No	1	1	0	1	1	1	1	1	7	87.5	1	0	0	1	0	0	2	33.3333	9	64.2857		1	1	1	1	1	1	1	1	8	100	1	1	1	1	1	1
66	#NULL!	LUTH	33	M	1	25	Nursing	Chief Nursing Officer	4	Yes	4	No	1	0	0	1	1	1	1	1	6	75	1	1	0	1	1	0	4	66.6667	10	71.4286		1	1	1	1	1	1	1	1	8	100	1	1	0	1	0	1
67	#NULL!	LUTH	56	M	1	9	Family med	Senior Registra	1	Yes	2	Yes	1	1	0	0	0	1	0	0	3	37.5	1	0	1	1	0	0	3	50	6	42.8571		1	1	1	1	1	0	1	1	7	87.5	1	1	1	1	1	1
68	#NULL!	LUTH	50	F	0	5	Cardiology	Doctor	1	Yes	#NULL!	No	1	1	1	1	1	1	1	1	8	100	1	1	0	1	1	1	5	83.3333	13	92.8571		1	1	1	1	1	1	1	1	8	100	1	1	1	1	1	1
69	#NULL!	LUTH	56	F	0	2	Medical Officer	Medicine	1	Yes	2	No	1	1	0	0	1	0	0	1	4	50	1	1	1	1	0	0	4	66.6667	8	57.1429		1	1	1	1	1	1	1	1	8	100	1	1	1	1	1	1
70	#NULL!	Mother Teresa Medical Centre	39	M	1	1	-	-	1	No	#NULL!	Yes	1	1	0	1	0	0	1	1	5	62.5	1	1	0	0	1	0	3	50	8	57.1429		1	1	1	1	1	0	1	1	7	87.5	1	1	0	0	1	0
71	#NULL!	LUTH	45	F	0	11	Paediatrics	Consultant	1	No	#NULL!	No	1	1	0	0	0	1	0	1	4	50	1	0	0	1	0	0	2	33.3333	6	42.8571		1	1	1	1	1	1	1	1	8	100	1	1	1	1	1	0
72	15	APIN	25	F	0	4	Family med	Resident	1	No	#NULL!	No	1	1	0	1	0	0	1	1	5	62.5	1	1	1	0	1	0	4	66.6667	9	64.2857		1	1	1	1	1	1	1	1	8	100	1	1	1	1	1	1
73	#NULL!	APIN	30	M	1	1	-	-	1	No	#NULL!	No	0	0	0	0	0	0	0	1	1	12.5	1	0	0	0	1	0	2	33.3333	3	21.4286		1	1	1	1	1	0	1	1	7	87.5	1	1	1	1	1	1
74	97	LUTH	36	M	1	17	Internal Medicine	Consultant, Infectous Diseases	1	Yes	5	Yes	1	1	0	1	1	1	1	1	7	87.5	1	1	1	1	1	1	6	100	13	92.8571		1	1	1	1	1	1	1	1	8	100	1	1	1	1	1	1
75	4123	APIN	30	F	0	8	Family med	Registra	1	No	#NULL!	No	1	1	0	1	1	0	0	1	5	62.5	0	1	0	0	1	1	3	50	8	57.1429		1	1	1	1	1	1	1	1	8	100	1	1	1	1	1	1
76	#NULL!	APIN	31	F	0	21	Family med	Consultant	1	No	#NULL!	No	1	1	1	1	1	1	0	1	7	87.5	1	1	1	1	1	0	5	83.3333	12	85.7143		1	1	1	1	1	1	1	1	8	100	1	1	1	1	1	0
77	#NULL!	LUTH	37	M	1	10	Family med	Registra	1	Yes	1	No	1	0	0	1	1	1	1	0	5	62.5	1	1	0	1	1	0	4	66.6667	9	64.2857		1	1	1	1	1	1	0	1	7	87.5	1	1	1	0	1	1
78	#NULL!	LUTH	27	M	1	1	-	Medical Officer	1	No	#NULL!	No	1	1	0	0	1	0	0	0	3	37.5	1	1	1	0	1	0	4	66.6667	7	50		1	1	1	1	1	1	1	1	8	100	0	1	1	1	1	1
79	#NULL!	LUTH	39	M	1	9	-	Medical Officer	1	No	#NULL!	No	1	1	0	1	0	0	1	1	5	62.5	0	1	1	0	1	0	3	50	8	57.1429		1	1	1	1	1	1	1	1	8	100	1	1	1	1	1	1
80	#NULL!	LUTH	63	F	0	17	Family med	Fellow	1	Yes	5	No	1	1	0	1	1	1	1	1	7	87.5	1	1	1	1	1	0	5	83.3333	12	85.7143		1	1	1	1	1	0	0	1	6	75	1	1	1	1	1	1
81	87	LUTH	32	M	1	16	TBL/IHU	PMO	1	No	#NULL!	No	1	1	0	1	1	0	1	1	6	75	1	1	0	1	1	1	5	83.3333	11	78.5714		1	1	1	1	1	1	1	1	8	100	1	1	1	1	1	1
82	#NULL!	LUTH	37	F	0	6	Medical Microbiology	-	1	No	#NULL!	No	1	0	0	1	1	1	1	1	6	75	1	1	0	1	1	0	4	66.6667	10	71.4286		1	1	1	1	1	1	1	1	8	100	1	1	1	0	1	1
83	#NULL!	LUTH	35	M	1	2	General practice	Medical Officer	1	No	#NULL!	No	1	1	1	0	1	1	1	1	7	87.5	0	1	1	1	1	0	4	66.6667	11	78.5714		1	1	1	1	1	0	1	1	7	87.5	0	1	1	1	1	1
84	#NULL!	LUTH	48	F	0	6	Internal Medicine	Doctor	1	Yes	#NULL!	No	1	1	0	1	1	1	1	1	7	87.5	1	1	1	1	1	0	5	83.3333	12	85.7143		1	1	1	1	1	1	1	1	8	100	1	1	1	1	0	1
85	#NULL!	LUTH	31	M	1	34		Nursing	4	No	#NULL!	No	1	1	0	0	0	0	0	0	2	25	1	1	1	0	1	0	4	66.6667	6	42.8571		1	1	1	0	1	1	1	0	6	75	1	1	0	1	1	0
86	#NULL!	LUTH	36	F	0	5	Family med	Doctor	1	Yes	#NULL!	No	1	1	0	0	1	1	0	1	5	62.5	1	1	0	1	1	0	4	66.6667	9	64.2857		1	0	0	0	0	1	0	1	3	37.5	1	1	1	1	0	1
87	#NULL!		28	M	1	7	General practice	Doctor	1	No	#NULL!	No	1	1	0	0	0	0	0	1	3	37.5	1	1	1	1	1	0	5	83.3333	8	57.1429		1	1	1	1	1	1	1	1	8	100	1	1	1	1	1	1
88	#NULL!		42	F	0	10	Infective diseases	Senior Registra	1	Yes	#NULL!	No	1	1	1	1	1	1	1	1	8	100	1	1	1	1	1	1	6	100	14	100		1	1	1	1	1	0	1	1	7	87.5	1	1	1	1	1	1
89	#NULL!		33	F	0	10	Family med	Senior Registra	1	Yes	3	No	1	1	1	1	0	0	0	0	4	50	0	0	0	0	0	0	0	0	4	28.5714		1	1	1	1	1	1	1	1	8	100	1	1	1	1	1	1
90	1759		55	M	1	15	Nursing	Nurse Manager	4	No	#NULL!	No	1	1	0	1	1	0	1	0	5	62.5	1	0	0	1	1	0	3	50	8	57.1429		1	1	0	1	1	1	1	1	7	87.5	1	1	1	1	1	0
91	#NULL!	APIN	30	F	0	8	Internal Medicine	Resident	1	Yes	#NULL!	No	1	1	0	1	1	1	1	1	7	87.5	1	1	1	1	1	1	6	100	13	92.8571		1	1	1	1	1	0	1	1	7	87.5	1	1	1	0	1	1
92	2	Federal Teaching Hospital Ado- Ekiti	37	M	1	15	General practice	PMO	1	No	#NULL!	No	1	1	0	1	1	0	1	1	6	75	1	1	0	1	1	1	5	83.3333	11	78.5714		1	1	1	1	1	1	1	1	8	100	1	1	0	1	1	1
93	#NULL!		42	M	1	10	Public Health	-	4	No	#NULL!	No	1	1	0	1	1	1	1	1	7	87.5	1	1	1	1	1	0	5	83.3333	12	85.7143		1	1	1	1	1	1	1	1	8	100	1	1	1	1	1	1
94	#NULL!	General Hospital Oye-Ekiti	44	M	1	12	Nursing	TB/HIV	4	No	#NULL!	No	1	1	1	0	0	0	0	1	4	50	0	1	0	0	0	0	1	16.6667	5	35.7143		1	1	0	1	1	1	1	1	7	87.5	1	1	1	1	1	0
95	#NULL!	General Hospital	58	M	1	4	-	-	4	No	#NULL!	No	1	1	0	0	0	0	1	1	4	50	1	1	0	1	1	0	4	66.6667	8	57.1429		1	1	1	1	1	1	1	1	8	100	1	0	1	1	1	1
96	#NULL!	FTH Ido	37	F	0	18	Infective diseases	Consultant	1	Yes	#NULL!	No	1	1	1	1	1	1	1	0	7	87.5	1	1	0	1	1	1	5	83.3333	12	85.7143
97	#NULL!		35	M	1	5	Family med	-	1	Yes	1	No	0	1	0	0	0	1	1	1	4	50	1	1	0	1	1	0	4	66.6667	8	57.1429		1	1	1	1	1	1	1	1	8	100	1	1	1	1	1	1
98	#NULL!	State Specialist Hospital Ikere Ekiti	49	M	1	14	Pharmacy	Senior Technnical Officer	1	No	#NULL!	No	1	1	1	1	1	0	1	1	7	87.5	1	1	1	1	1	0	5	83.3333	12	85.7143		1	1	1	1	1	0	1	1	7	87.5	1	1	1	1	1	1
99	#NULL!	General Hospital Ijesa-Isu Ekiti	54	M	1	13	Public Health	Senior Technnical Officer	1	No	#NULL!	No	1	0	0	1	1	0	1	1	5	62.5	1	1	1	0	1	0	4	66.6667	9	64.2857		1	1	1	1	1	1	1	1	8	100	0	1	1	1	1	1
100	#NULL!	GH Omuo-Ekiti	43	M	1	14	-	-	4	Yes	2	No	1	1	0	0	0	0	0	1	3	37.5	1	0	0	0	0	0	1	16.6667	4	28.5714		1	1	1	1	1	1	1	1	8	100	1	1	0	1	1	1
101	#NULL!	General Hospital Omuo-Ekiti	33	M	1	15	Nursing	Chief Nursing Officer	4	No	#NULL!	No	1	1	0	0	0	1	1	1	5	62.5	1	1	1	1	1	1	6	100	11	78.5714		1	1	1	1	1	1	1	1	8	100	1	1	0	1	1	1
102	#NULL!	General Hospital Oye Ekiti	38	F	0	16	Family med	Senior Registra	1	Yes	2	No	1	1	0	0	0	0	0	1	3	37.5	1	1	1	0	1	1	5	83.3333	8	57.1429		1	1	1	1	1	1	1	1	8	100	1	1	1	1	1	1
103	#NULL!		45	M	1	17	-	Medical Officer	1	Yes	1	No	1	1	0	0	0	1	0	1	4	50	1	1	0	1	1	0	4	66.6667	8	57.1429		1	1	0	1	1	1	1	1	7	87.5	1	1	1	1	1	1
104	#NULL!		44	M	1	13	-	STO	1	Yes	2	Yes	1	1	0	1	1	1	1	1	7	87.5	1	1	1	1	1	0	5	83.3333	12	85.7143
105	#NULL!	Ekiti State AIDS Control Agency	56	F	0	26	Paediatrics	Consultant	1	Yes	4	No	0	1	1	0	1	1	0	1	5	62.5	1	1	1	1	0	1	5	83.3333	10	71.4286		1	1	1	1	1	0	1	1	7	87.5	1	1	1	1	1	1
106	#NULL!		30	F	0	5	Paediatrics	Juniro registra	1	No	#NULL!	No	0	0	0	0	1	1	0	1	3	37.5	0	0	0	0	1	0	1	16.6667	4	28.5714		1	1	1	1	1	1	0	1	7	87.5	1	1	1	1	1	1
107	#NULL!		48	M	1	24	Family med	Consultant	1	Yes	3	No	1	1	0	1	0	0	0	1	4	50	1	1	0	0	1	0	3	50	7	50		1	1	1	1	1	1	1	1	8	100	1	1	1	1	1	1
108	#NULL!		45	M	1	17	Medicine	Consultant	1	Yes	#NULL!	No	1	1	1	1	1	1	1	1	8	100	1	1	0	1	1	1	5	83.3333	13	92.8571		1	1	1	1	1	1	1	1	8	100	1	1	1	1	1	1
109	#NULL!		42	M	1	11	Family med	Senior Registra	1	Yes	4	No	1	1	0	1	1	1	1	1	7	87.5	1	1	1	0	0	0	3	50	10	71.4286		1	1	1	0	1	1	1	1	7	87.5	1	1	1	1	1	1
110	#NULL!	EKSUTH	56	M	1	2	General practice	Medical Officer	1	No	#NULL!	No	1	1	0	1	1	1	1	1	7	87.5	1	0	1	1	1	0	4	66.6667	11	78.5714		1	1	1	1	1	1	1	1	8	100	1	0	1	1	1	1
111	#NULL!	EKSUTH	38	M	1	23	Paediatrics	SMOI	1	No	#NULL!	No	1	1	0	1	1	1	1	1	7	87.5	1	1	1	0	1	1	5	83.3333	12	85.7143		1	1	0	1	1	0	1	1	6	75	1	1	1	1	1	1
112	#NULL!		38	F	0	5	Paediatrics	Registra	1	Yes	1	No	1	1	1	1	1	1	1	1	8	100	1	1	1	1	0	1	5	83.3333	13	92.8571		1	1	1	1	1	1	1	1	8	100	1	1	1	1	1	0
113	#NULL!	State Specialist Hospital Ijero	39	F	0	5	Paediatrics	Registra	1	No	#NULL!	No	1	0	1	1	0	1	0	0	4	50	0	0	0	1	0	0	1	16.6667	5	35.7143		1	1	0	1	1	1	1	1	7	87.5	1	1	0	1	1	0
114	#NULL!	State Specialist Hospital Ijero	34	M	1	5	HIV Focal Person/ Pharmacist	Pharmacist	3	No	#NULL!	No	1	1	0	0	1	0	1	1	5	62.5	1	1	0	0	1	1	4	66.6667	9	64.2857		1	1	0	1	1	0	1	1	6	75	1	1	0	1	1	1
115	#NULL!		36	M	1	9	Micro	Medical lab scientist	2	No	#NULL!	No	1	1	0	0	1	1	1	1	6	75	1	1	0	0	1	0	3	50	9	64.2857		1	1	1	1	1	1	1	1	8	100	1	1	1	1	1	0
116	#NULL!		52	M	1	6	General practice	Medical Officer	1	Yes	#NULL!	No	0	1	0	1	1	0	0	0	3	37.5	1	1	0	0	1	1	4	66.6667	7	50		1	1	1	0	1	0	1	1	6	75	1	1	1	1	1	1
117	#NULL!		31	M	1	30	Paediatrics	Consultant	1	No	#NULL!	No	1	1	0	1	1	1	0	1	6	75	1	1	1	1	0	1	5	83.3333	11	78.5714		1	1	1	1	1	0	1	1	7	87.5	1	1	1	1	1	1
118	#NULL!		39	M	1	8	Paediatrics	Medical Officer	1	No	#NULL!	No	1	1	0	0	1	1	0	1	5	62.5	0	1	0	1	0	0	2	33.3333	7	50		1	1	1	1	1	1	1	1	8	100	1	1	1	1	1	1
119	#NULL!	General Hospital Emure	44	M	1	7	Pharmacist	Pharmacist	3	No	#NULL!	No	0	1	0	1	1	1	0	1	5	62.5	0	1	0	1	1	0	3	50	8	57.1429		1	1	1	0	1	1	1	1	7	87.5	1	1	1	1	0	1
120	#NULL!		35	M	1	2	Pharmacist	TA PSCM	3	No	#NULL!	No	1	1	0	0	0	1	0	0	3	37.5	1	1	1	1	1	0	5	83.3333	8	57.1429		1	1	1	1	1	0	1	0	6	75	1	1	1	1	1	1
121	#NULL!		30	M	1	31	Pharmacist	HOD Pharmacist	3	No	#NULL!	No	1	1	0	1	1	1	0	1	6	75	1	1	0	1	1	0	4	66.6667	10	71.4286		1	1	1	1	1	1	1	1	8	100	1	1	1	1	1	1
122	#NULL!	General Hospital Owo	40	M	1	3	Medical Microbiology	Registra	3	No	#NULL!	No	1	1	0	0	0	0	1	1	4	50	1	1	1	0	1	0	4	66.6667	8	57.1429		1	1	1	1	1	1	1	1	8	100	1	1	1	0	1	1
123	#NULL!		56	M	1	3	Micro	Doctor	1	Yes	8	Yes	1	1	0	1	1	1	1	1	7	87.5	1	1	0	0	0	0	2	33.3333	9	64.2857		1	1	1	1	1	1	1	1	8	100	1	1	1	1	1	1
124	#NULL!		45	M	1	5	Infective diseases	ART Clinician	1	No	#NULL!	No	1	1	1	0	1	0	1	1	6	75	1	1	0	0	1	0	3	50	9	64.2857		1	1	1	1	1	1	1	1	8	100	1	1	1	1	1	1
125	#NULL!		32	M	1	15	Pharmacist	Chief Pharmacist	3	No	#NULL!	Yes	1	1	1	1	1	0	1	1	7	87.5	1	1	1	0	1	1	5	83.3333	12	85.7143		1	1	1	1	1	1	1	1	8	100	1	1	1	1	1	1
126	#NULL!		32	M	1	7	Public Health	-	4	No	#NULL!	No	1	1	1	0	0	1	1	1	6	75	1	0	0	1	0	0	2	33.3333	8	57.1429		1	1	1	1	1	1	1	1	8	100	1	1	1	1	1	1
127	#NULL!		58	M	1	9	-	-	4	No	#NULL!	No	1	1	0	0	0	1	1	0	4	50	1	0	0	0	1	0	2	33.3333	6	42.8571		1	1	1	1	1	1	1	1	8	100	1	0	0	1	0	1
128	#NULL!		47	M	1	9	Public Health	Technical Officer	1	Yes	2	No	1	1	0	1	0	0	0	1	4	50	1	0	1	1	0	0	3	50	7	50
129	66		52	F	0	5	Paediatrics	Registra	1	No	#NULL!	No	1	1	0	0	1	0	1	1	5	62.5	1	1	0	1	1	1	5	83.3333	10	71.4286		1	1	1	1	1	1	1	1	8	100	1	1	1	1	1	1
130	1509	BHC Isaipen Owo	35	F	0	6	Paediatrics	Doctor	1	No	#NULL!	No	1	1	0	0	0	0	0	1	3	37.5	1	1	1	0	0	0	3	50	6	42.8571		1	1	1	1	1	0	1	1	7	87.5	1	1	1	0	1	1
131	27	St Louis Catholic Hospital, Owo, Ondo State	35	M	1	12	General practice	-	1	No	#NULL!	No	1	1	1	1	1	1	1	0	7	87.5	1	0	0	1	0	0	2	33.3333	9	64.2857		1	1	1	1	1	1	1	1	8	100	1	1	1	1	1	1
132	74		44	F	0	1	-	Registra	1	No	#NULL!	No	0	0	0	0	0	0	0	0	0	0	1	0	0	1	1	0	3	50	3	21.4286
133	1968	SSHA	50	F	0	20	Paediatrics	Consultant	1	Yes	#NULL!	No	1	1	1	1	1	1	1	1	8	100	1	1	1	1	1	0	5	83.3333	13	92.8571		1	1	1	1	1	1	1	1	8	100	1	1	1	1	1	1
134	#NULL!		40	M	1	4	General practice	Medical Officer	1	Yes	5	No	1	1	0	1	1	1	1	1	7	87.5	1	0	0	0	1	0	2	33.3333	9	64.2857		1	1	1	1	1	1	1	1	8	100	1	1	1	1	1	1
135	#NULL!		40	M	1	10	Public Health	TB Program lead	4	Yes	2	No	1	1	0	1	1	1	0	1	6	75	1	1	1	1	1	0	5	83.3333	11	78.5714		1	1	1	1	1	1	1	1	8	100	1	1	1	1	1	1
136	#NULL!	State Specialist Hospital	54	M	1	5	Medical Officer	Medical doctor/ Medical Officer	1	No	#NULL!	No	1	1	0	1	1	1	1	1	7	87.5	1	1	0	1	1	0	4	66.6667	11	78.5714		1	1	1	1	1	1	1	1	8	100	1	0	1	1	1	1
137	#NULL!	ST Catherine's Hospital	35	M	1	20	Public Health	-	1	No	#NULL!	No	1	1	0	1	1	1	1	1	7	87.5	0	1	1	1	1	0	4	66.6667	11	78.5714		1	1	1	1	1	1	1	1	8	100	1	1	1	1	1	1
138	#NULL!	Palslic Health Lab	49	F	0	5		Medical Officer	1	No	#NULL!	No	1	1	0	1	0	0	1	1	5	62.5	1	1	0	1	1	1	5	83.3333	10	71.4286
139	#NULL!	General Hospital IJU	52	M	1	12	Pharmacist	Supply chain specialist and pharmacist	3	No	#NULL!	Yes	1	1	0	1	0	1	1	1	6	75	1	1	1	1	1	0	5	83.3333	11	78.5714		1	1	0	1	1	1	1	1	7	87.5	1	1	1	1	1	1
140	#NULL!		32	F	0	25	Medical Microbiology	CMLS	2	No	#NULL!	No	1	1	0	1	0	0	1	1	5	62.5	1	1	0	0	1	0	3	50	8	57.1429		1	1	1	1	1	0	1	1	7	87.5	1	1	0	1	1	0
141	#NULL!	General Hospital Ile-Oluji	50	M	1	10	Public Health	Senior Clinical Advisor	1	Yes	2	Yes	1	1	0	1	1	1	1	1	7	87.5	1	1	1	1	1	0	5	83.3333	12	85.7143		1	1	1	1	1	1	1	1	8	100	1	1	1	1	1	1
142	#NULL!		49	F	0	2	Medical Microbiology	Medical lab scientist	2	Yes	#NULL!	Yes	1	1	0	1	0	0	1	1	5	62.5	1	1	0	0	1	0	3	50	8	57.1429		1	1	1	1	0	1	1	1	7	87.5	1	1	0	0	1	1
143	#NULL!	CHC Obaie	52	F	0	5	Paediatrics	Registra	1	Yes	#NULL!	No	1	0	0	1	1	1	1	1	6	75	1	1	1	0	1	0	4	66.6667	10	71.4286		1	1	1	1	1	1	1	1	8	100	1	1	1	1	1	0
144	#NULL!		55	M	1	5	General practice	Senior medical officer	1	Yes	1	No	1	1	0	1	1	1	1	1	7	87.5	0	0	0	1	1	1	3	50	10	71.4286		1	1	1	1	1	1	1	1	8	100	1	1	1	1	1	1
145	#NULL!		46	F	0	10	Cardiology	Senior Registra	1	Yes	#NULL!	No	1	1	0	0	0	0	1	1	4	50	0	0	0	1	1	0	2	33.3333	6	42.8571
146	#NULL!		40	M	1	10	Family med	Senior Registra	1	Yes	#NULL!	No	1	1	1	0	0	0	0	1	4	50	0	1	1	1	0	0	3	50	7	50		1	1	1	1	1	1	1	1	8	100	1	1	1	1	1	1
147	69	FMCO	49	F	0	1	-	House Officer	1	No	#NULL!	No	1	1	0	0	0	0	1	1	4	50	1	0	1	1	1	0	4	66.6667	8	57.1429		1	1	0	1	1	1	1	1	7	87.5	1	1	1	1	1	0
148	#NULL!	State Specialist Hospital Akure	51	M	1	6	Public Health	Technical Officer	1	No	#NULL!	No	1	1	0	1	1	1	1	1	7	87.5	1	1	1	0	1	1	5	83.3333	12	85.7143		1	1	1	1	1	1	1	1	8	100	1	1	1	1	1	1
149	#NULL!		50	M	1	10	Family med	Clinician	1	No	#NULL!	No	1	1	0	0	1	0	1	0	4	50	1	0	0	0	1	0	2	33.3333	6	42.8571		1	1	1	1	1	1	1	1	8	100	1	1	0	1	1	1
150	#NULL!		45	M	1	12	Haematology	PMLS	2	No	#NULL!	Yes	1	1	0	1	1	1	1	1	7	87.5	1	1	1	1	1	1	6	100	13	92.8571		1	1	1	1	1	1	1	1	8	100	1	1	1	1	1	1
151	#NULL!		58	M	1	9	Internal Medicine	Senior Registra	1	Yes	20	No	1	0	1	0	0	1	0	0	3	37.5	1	1	1	1	1	0	5	83.3333	8	57.1429		1	1	1	1	1	1	1	0	7	87.5	1	1	1	1	1	1
152	#NULL!		39	M	1	1	Internal Medicine	-	1	No	#NULL!	No	1	1	0	0	1	0	0	1	4	50	1	0	1	0	1	0	3	50	7	50		1	1	1	1	1	1	0	1	7	87.5	1	1	1	1	1	1
153	#NULL!		42	M	1	3	Medicine	Registra	1	Yes	4	No	1	1	0	1	1	0	1	1	6	75	1	1	0	0	1	0	3	50	9	64.2857		1	1	1	1	1	1	1	1	8	100	1	1	1	1	1	1
154	504		42	F	0	6	Internal Medicine	Resident	1	Yes	1	No	1	1	1	1	1	1	1	1	8	100	0	1	0	1	1	0	3	50	11	78.5714		1	1	0	1	1	1	1	1	7	87.5	1	1	1	1	1	0
155	1990		28	F	0	8	Medical Microbiology	N.J	1	No	#NULL!	No	1	0	0	1	1	0	1	1	5	62.5	1	1	0	0	0	0	2	33.3333	7	50
156	#NULL!	GeneralHospital Ore	55	F	0	9	Internal Medicine	Registra	1	Yes	7	Yes	1	1	1	1	1	1	0	0	6	75	1	0	0	1	1	0	3	50	9	64.2857		1	1	0	1	1	1	1	1	7	87.5	1	1	1	1	1	0
157	1967		51	F	0	3	Medical Microbiology	Medical lab scientist	2	No	#NULL!	No	1	1	0	1	1	1	0	1	6	75	1	0	1	1	1	0	4	66.6667	10	71.4286		1	1	1	1	1	1	1	1	8	100	1	1	1	1	1	0
158	1971		48	F	0	10	Lab	-	2	No	#NULL!	No	1	1	0	1	1	1	1	1	7	87.5	1	1	0	0	0	0	2	33.3333	9	64.2857		1	1	1	1	1	1	1	1	8	100	1	1	1	1	1	0
159	#NULL!		28	M	1	10	Medical Lab Scientists	HOD	2	No	#NULL!	No	1	1	0	0	1	0	1	1	5	62.5	1	1	0	1	1	1	5	83.3333	10	71.4286		1	1	0	1	1	0	1	1	6	75	1	1	1	0	1	1
160	#NULL!		38	M	1	2	-	Medical Officer	1	Yes	#NULL!	No	1	1	0	0	0	1	0	1	4	50	0	0	0	0	1	0	1	16.6667	5	35.7143		1	1	1	1	1	1	1	1	8	100	0	1	1	1	0	1
161	#NULL!	BMSH	50	M	1	1	General practice	Medical Officer	1	Yes	2	No	1	1	0	0	1	1	1	1	6	75	0	0	0	1	1	0	2	33.3333	8	57.1429		1	1	1	1	1	0	1	1	7	87.5	1	1	1	1	1	1
162	#NULL!		32	F	0	26	Mother & Child	Medical Officer	1	No	#NULL!	Yes	1	0	0	0	0	1	0	1	3	37.5	0	0	0	1	0	0	1	16.6667	4	28.5714		1	1	1	1	1	1	1	1	8	100	1	1	1	1	1	1
163	#NULL!	UPTH	33	F	0	6	Medicine	Resident	1	Yes	2	No	1	1	0	1	1	1	1	1	7	87.5	1	1	0	0	0	1	3	50	10	71.4286
164	#NULL!	UPTH	30	F	0	3	General practice	Medical Officer	1	No	#NULL!	No	1	1	0	0	0	0	1	1	4	50	1	1	1	0	0	0	3	50	7	50		1	1	1	1	1	1	1	1	8	100	1	1	1	1	1	1
165	#NULL!	UPTH	44	F	0	6	General practice	Medical Officer	1	No	#NULL!	No	1	1	0	0	0	0	1	1	4	50	0	1	0	1	1	0	3	50	7	50
166	#NULL!		32	F	0	10	General practice	-	1	No	#NULL!	No	1	1	0	1	1	1	1	1	7	87.5	1	1	1	1	1	0	5	83.3333	12	85.7143
167	#NULL!		49	F	0	8	Medical Officer	-	1	No	#NULL!	No	0	0	1	1	1	0	1	1	5	62.5	1	1	0	0	1	0	3	50	8	57.1429		1	1	1	1	1	1	1	1	8	100	1	1	1	1	1	0
168	700		43	F	0	28	Public Health	MOH	1	No	#NULL!	No	1	1	0	1	1	0	1	1	6	75	1	1	0	0	1	1	4	66.6667	10	71.4286		1	1	0	1	1	1	1	1	7	87.5	1	1	0	1	1	1
169	#NULL!		43	M	1	5	Nurse/ Midwifery	ART Nurse	4	Yes	1	No	1	0	0	1	0	1	1	1	5	62.5	1	1	0	0	0	0	2	33.3333	7	50		1	1	1	1	1	0	1	1	7	87.5	1	1	0	1	1	1
170	100		48	M	1	7	Paediatrics	Senior Registra	1	No	#NULL!	No	1	1	0	0	0	0	1	0	3	37.5	1	1	1	0	0	0	3	50	6	42.8571		1	1	1	1	1	0	1	1	7	87.5	1	1	1	1	1	1
171	#NULL!		31	F	0	29	Public Health	-	1	No	#NULL!	Yes	1	1	1	1	0	1	1	0	6	75	1	1	1	1	1	1	6	100	12	85.7143
172	#NULL!	UPTH	42	M	1	25	-	-	4	No	#NULL!	No	1	1	0	1	0	1	0	1	5	62.5	1	1	1	1	1	0	5	83.3333	10	71.4286		1	1	1	1	1	1	1	1	8	100	1	0	1	1	1	1
173	#NULL!		48	M	1	12	Medical Lab Scientists	HOD Lab	2	No	#NULL!	No	1	1	0	1	1	1	1	1	7	87.5	1	1	0	1	0	0	3	50	10	71.4286		1	1	0	1	1	1	1	1	7	87.5	1	1	1	1	1	1
174	#NULL!	UPTH	33	M	1	14	Dermatology	Internal Medicine	1	No	#NULL!	No	1	1	1	1	0	0	1	1	6	75	0	0	0	0	1	0	1	16.6667	7	50		1	1	1	1	1	0	1	1	7	87.5	1	1	1	1	1	1
175	#NULL!		41	F	0	30	Hematology	Medical Officer	1	No	#NULL!	No	1	1	0	0	0	0	0	1	3	37.5	1	1	0	0	1	0	3	50	6	42.8571		1	1	0	1	1	1	1	1	7	87.5	1	0	0	1	1	0
176	#NULL!		58	M	1	13	Neurologist	Neurologist	1	Yes	3	No	1	1	0	1	1	1	1	1	7	87.5	1	1	0	1	0	1	4	66.6667	11	78.5714		1	1	1	1	1	1	1	1	8	100	1	1	1	1	1	1
177	#NULL!		56	F	0	6	General practice	Medical Officer	1	Yes	3	No	1	1	0	1	1	1	1	1	7	87.5	0	1	0	1	1	0	3	50	10	71.4286
178	#NULL!		53	F	0	18	-	C.M.O	1	No	#NULL!	No	1	1	0	1	1	1	1	1	7	87.5	1	1	0	1	1	0	4	66.6667	11	78.5714		1	1	0	0	1	1	1	1	6	75	1	1	0	1	1	1
179	#NULL!		48	M	1	2	Doctor	Medical Officer	1	Yes	3	No	0	0	0	1	1	1	1	0	4	50	0	1	0	1	1	1	4	66.6667	8	57.1429		1	1	1	1	1	1	0	1	7	87.5	1	0	1	1	1	1
180	#NULL!	BMSH	39	F	0	1	Psychology	-	4	No	#NULL!	No	1	1	0	0	0	0	0	0	2	25	0	1	0	1	0	0	2	33.3333	4	28.5714		1	1	0	1	1	1	1	1	7	87.5	0	1	0	1	1	1
181	#NULL!		36	M	1	34	Medicine	Chief Medical Officer	1	No	#NULL!	Yes	1	1	0	1	1	0	1	1	6	75	1	1	1	0	1	1	5	83.3333	11	78.5714		1	1	1	1	1	1	1	1	8	100	1	1	1	1	1	1
182	#NULL!		30	F	0	5	NGO/ Infectous diseases	-	1	No	#NULL!	No	1	1	1	0	1	1	1	1	7	87.5	1	1	0	1	1	0	4	66.6667	11	78.5714		1	1	1	1	1	0	1	1	7	87.5	1	1	1	1	1	1
183	#NULL!		31	M	1	11	Dermatology	Senior Registra	1	Yes	20	Yes	1	1	0	1	1	1	1	1	7	87.5	1	1	1	1	1	0	5	83.3333	12	85.7143		1	1	1	1	1	1	1	1	8	100	1	1	1	1	1	1
184	#NULL!		46	M	1	13	Internal Medicine	Medical Officer	1	Yes	#NULL!	No	0	1	1	1	1	1	1	1	7	87.5	1	1	1	1	1	0	5	83.3333	12	85.7143		1	1	1	1	1	1	1	1	8	100	1	1	1	1	1	1
185	#NULL!		33	M	1	5	ART Clinician	Doctor	1	No	#NULL!	Yes	1	1	0	1	0	1	1	1	6	75	1	0	0	1	0	1	3	50	9	64.2857		1	1	0	1	1	0	1	1	6	75	1	1	1	1	1	1
186	#NULL!		28	F	0	5	General practice	Infectous disease medical officer	1	No	#NULL!	Yes	1	1	0	0	0	0	0	0	2	25	0	0	0	0	1	0	1	16.6667	3	21.4286
187	#NULL!		43	F	0	4	Public Health	Assistant Technical Officer	1	No	#NULL!	No	1	1	0	0	0	1	0	0	3	37.5	1	1	1	1	1	0	5	83.3333	8	57.1429		1	1	1	0	1	0	1	1	6	75	1	1	1	1	1	1
188	#NULL!		32	F	0	5	Public Health	Assistant Technical Officer	1	Yes	1	No	1	1	0	0	0	0	1	1	4	50	0	1	1	0	1	0	3	50	7	50		1	1	1	1	1	1	1	1	8	100	1	1	1	1	1	1
189	#NULL!	UPTH	26	F	0	5	General practice	Infectous disease medical officer	1	No	#NULL!	No	0	0	0	0	0	1	1	0	2	25	1	1	1	1	0	0	4	66.6667	6	42.8571		1	1	1	1	1	1	0	1	7	87.5	1	1	0	1	1	1
190	14		42	F	0	4	-	Medical Officer	1	No	#NULL!	No	1	1	1	0	0	1	0	1	5	62.5	1	1	1	0	1	0	4	66.6667	9	64.2857		1	1	1	1	1	0	1	1	7	87.5	1	1	1	1	1	1
191	#NULL!	UPTH	34	M	1	15	G-Nurse	Nurse	4	Yes	#NULL!	No	1	1	0	0	0	0	1	1	4	50	1	1	0	1	1	0	4	66.6667	8	57.1429		1	1	1	1	1	1	1	1	8	100	1	1	0	0	1	1
192	#NULL!		36	F	0	12	General practice	-	1	No	#NULL!	No	1	1	1	1	0	0	1	0	5	62.5	1	1	1	1	1	0	5	83.3333	10	71.4286		1	1	1	0	1	1	1	1	7	87.5	1	1	1	0	1	1
193	#NULL!	UPTH	39	M	1	9	Public Health	Principal Pharmacist	3	No	#NULL!	No	1	1	1	0	0	1	1	1	6	75	0	1	0	0	0	0	1	16.6667	7	50		1	1	1	1	1	0	0	1	6	75	1	1	1	1	1	1
194	#NULL!	UPTH	43	F	0	40	General practice	Matron/CEO	4	No	#NULL!	No	1	1	0	1	0	1	0	1	5	62.5	1	1	0	0	0	1	3	50	8	57.1429		1	1	0	1	1	1	0	1	6	75	1	0	0	1	1	1
195	#NULL!		33	M	1	16	Clinical Pharmacist	AD Pharmacy	3	No	#NULL!	No	1	1	0	0	0	0	1	1	4	50	1	1	1	1	1	1	6	100	10	71.4286		1	1	1	1	1	1	1	1	8	100	1	1	1	1	1	1
196	#NULL!	UPTH	45	F	0	8	Medicine	-	1	No	#NULL!	No	0	0	0	1	0	1	1	1	4	50	0	1	1	1	1	0	4	66.6667	8	57.1429
197	#NULL!		40	F	0	6	Family med	Medical Officer	1	No	#NULL!	No	1	1	0	1	1	0	0	0	4	50	1	1	0	0	1	0	3	50	7	50		1	1	1	1	1	1	1	1	8	100	0	1	0	1	1	1
198	#NULL!		32	M	1	18	Lab	Medical lab scientist	2	No	#NULL!	No	1	1	0	0	1	0	1	1	5	62.5	1	0	0	0	1	0	2	33.3333	7	50		1	1	0	1	1	0	1	1	6	75	1	1	1	1	1	1
199	#NULL!		36	M	1	8	Internal Medicine	Medical Officer	1	No	#NULL!	No	1	1	1	1	1	1	1	1	8	100	1	0	1	1	1	0	4	66.6667	12	85.7143		1	1	1	1	1	1	1	1	8	100	1	1	1	1	1	1
200	#NULL!		34	F	0	5	General practice	Medical Officer	1	No	#NULL!	Yes	1	1	0	1	1	0	1	1	6	75	1	1	0	0	1	0	3	50	9	64.2857		1	1	0	1	1	1	1	1	7	87.5	1	1	1	1	1	1
201	#NULL!	UPTH	34	M	1	15	Haematology	Medical lab scientist	2	No	#NULL!	No	1	1	0	1	1	0	1	1	6	75	1	1	0	1	1	0	4	66.6667	10	71.4286		1	1	1	1	1	1	0	1	7	87.5	1	1	1	1	1	1
202	#NULL!		31	M	1	20	Pharmacist	Pharmacist	3	No	#NULL!	No	0	1	0	1	1	0	0	1	4	50	1	1	0	1	1	0	4	66.6667	8	57.1429		1	1	1	1	1	1	1	1	8	100	1	1	1	1	1	1
203	#NULL!	UPTH	50	M	1	17	Medical Lab Scientists	Assistant Chief Medical Lab Scientist	2	No	#NULL!	No	1	1	0	0	0	0	1	1	4	50	1	1	0	1	1	0	4	66.6667	8	57.1429		1	1	1	1	1	1	1	1	8	100	1	0	1	1	1	1
204	#NULL!		47	F	0	23	Dermatology	Consultant	1	Yes	6	No	1	1	0	1	0	1	0	1	5	62.5	1	1	1	1	0	0	4	66.6667	9	64.2857
205	#NULL!		36	M	1	12	Pharmacist	Pharmacist	3	Yes	2	No	1	1	0	1	1	1	1	1	7	87.5	0	1	0	1	1	0	3	50	10	71.4286		1	1	1	1	1	0	1	1	7	87.5	1	1	0	1	1	1
206	1802		40	F	0	8	Infective diseases	Senior Registra	1	No	#NULL!	Yes	1	0	0	1	1	0	1	1	5	62.5	1	0	1	1	0	0	3	50	8	57.1429
207	#NULL!	SH Lantoro	37	M	1	26	Nursing/ICU	Nurse	4	Yes	#NULL!	Yes	1	1	0	1	1	1	1	1	7	87.5	1	1	0	1	1	0	4	66.6667	11	78.5714		1	1	1	1	1	1	1	1	8	100	1	1	0	0	1	1
208	#NULL!	Ogun State Ministry of Health	36	F	0	8	Family med	Medical Officer	1	No	#NULL!	No	1	1	1	1	1	0	1	1	7	87.5	1	1	0	1	1	0	4	66.6667	11	78.5714		1	1	1	1	1	1	1	1	8	100	1	1	0	1	1	1
209	19	Primary Health Care Centre, Ota	56	F	0	4	General practice	Medical Officer	1	No	#NULL!	Yes	1	1	1	1	1	1	1	1	8	100	1	1	1	1	1	1	6	100	14	100		1	1	0	1	1	1	1	1	7	87.5	1	1	1	1	1	1
210	7		40	F	0	8	Medical Microbiology	Senior Medical Lab Scientist	1	No	#NULL!	No	1	1	1	0	0	1	1	1	6	75	1	1	0	0	0	0	2	33.3333	8	57.1429		1	1	1	1	1	1	1	1	8	100	1	1	0	1	1	1
211	#NULL!	Health Centre Isaga Owode	55	F	0	6	Chem path	Medical lab scientist	1	No	#NULL!	No	1	1	1	0	0	1	1	1	6	75	1	1	0	0	0	0	2	33.3333	8	57.1429		1	1	1	1	1	1	1	1	8	100	1	1	0	1	1	1
212	#NULL!		40	M	1	18	Paediatrics	Consultant	1	No	#NULL!	No	0	0	0	1	1	1	1	1	5	62.5	1	0	1	1	1	1	5	83.3333	10	71.4286		1	1	1	1	1	0	1	1	7	87.5	1	1	1	1	1	1
213	#NULL!		53	M	1	4	Micro	-	1	No	#NULL!	No	1	1	0	1	1	1	1	1	7	87.5	1	0	1	0	1	1	4	66.6667	11	78.5714		1	1	1	1	1	0	1	1	7	87.5	1	1	1	1	1	1
214	#NULL!		42	M	1	10	Surgery	Senior medical officer	1	Yes	#NULL!	No	1	1	1	0	1	0	0	1	5	62.5	0	1	0	0	0	0	1	16.6667	6	42.8571		1	1	1	1	1	1	1	1	8	100	0	1	1	1	0	1
215	#NULL!		49	M	1	31	Nursing	Chief Nursing Officer	4	No	#NULL!	No	1	1	0	1	1	1	1	1	7	87.5	1	1	0	0	1	1	4	66.6667	11	78.5714		1	1	1	1	1	0	1	1	7	87.5	1	1	1	1	1	1
216	#NULL!		51	M	1	15	Pharmacist	-	3	No	#NULL!	No	1	1	1	0	0	0	1	1	5	62.5	0	1	0	1	1	0	3	50	8	57.1429		1	1	1	1	1	1	1	1	8	100	1	1	1	1	1	1
217	#NULL!		50	F	0	20	Pharmacy	ART Focal Person	3	No	#NULL!	No	1	1	1	1	1	1	1	0.01	7.01	87.625	1	1	1	1	0	1	5	83.3333	12.01	85.7857		1	1	1	1	1	1	1	1	8	100	1	1	1	1	1	1
218	#NULL!	BUTH	39	M	1	18	-	-	4	Yes	#NULL!	Yes	1	1	0	1	0	1	1	1	6	75	1	1	1	0	1	1	5	83.3333	11	78.5714		1	1	1	1	1	1	1	1	8	100	1	1	1	1	1	1
219	#NULL!		45	M	1	24	-	Consultant	1	No	#NULL!	No	1	1	0	0	0	0	0	1	3	37.5	1	0	1	1	1	0	4	66.6667	7	50		1	1	1	1	1	0	1	1	7	87.5	1	1	1	1	1	1
220	#NULL!		51	F	0	4	Public Health	Technical Associate	1	No	#NULL!	Yes	1	1	1	1	1	1	0	0	6	75	1	0	1	1	1	1	5	83.3333	11	78.5714		1	1	1	1	1	1	1	1	8	100	1	1	1	1	1	1
221	#NULL!		36	M	1	5	Medicine	Medical Officer	1	No	#NULL!	No	0	0	1	1	0	0	1	1	4	50	1	1	1	1	0	0	4	66.6667	8	57.1429		1	1	1	1	1	1	1	1	8	100	1	1	0	1	1	1
222	#NULL!	Ministry of Health	40	M	1	13	Family med	Senior Registra	1	No	#NULL!	No	1	1	1	1	1	0	1	1	7	87.5	1	0	1	1	1	0	4	66.6667	11	78.5714		1	1	1	1	1	1	1	1	8	100	1	1	1	1	1	1
223	#NULL!		34	F	0	13	Medical Lab Scientists	ACMLS	2	No	#NULL!	No	1	1	0	1	1	1	1	1	7	87.5	1	1	0	0	1	0	3	50	10	71.4286		1	1	1	1	1	1	1	1	8	100	1	1	0	1	1	0
224	#NULL!	Sacred Heart Hospital	43	M	1	13	Pharmacist	Principal Pharmacist	3	No	#NULL!	No	1	1	0	1	0	0	0	0	3	37.5	1	1	0	1	1	0	4	66.6667	7	50		1	1	1	1	1	1	1	1	8	100	1	1	1	1	1	1
225	#NULL!		38	F	0	10	-	Pharmacist	3	No	#NULL!	No	1	1	0	1	0	0	0	1	4	50	1	1	1	1	1	0	5	83.3333	9	64.2857		1	1	0	1	1	0	1	1	6	75	1	1	1	1	1	1
226	#NULL!	FMC Abeokuta	41	F	0	16	-	Pharmacist	3	No	#NULL!	No	1	1	0	1	1	1	1	1	7	87.5	1	1	1	1	1	0	5	83.3333	12	85.7143		1	1	1	1	1	1	0	1	7	87.5	1	1	1	1	1	1
227	#NULL!	APIN	35	M	1	30	Internal Medicine	-	1	Yes	8	No	1	1	0	1	0	1	1	1	6	75	1	0	1	1	1	0	4	66.6667	10	71.4286		1	1	1	1	1	1	1	1	8	100	1	1	1	1	1	0
228	8		30	F	0	30	General practice	CMD	1	No	#NULL!	No	1	0	0	0	0	0	1	1	3	37.5	1	1	1	1	1	0	5	83.3333	8	57.1429		1	1	0	1	1	1	1	0	6	75	1	0	1	1	1	0
229	#NULL!		43	M	1	6	GOPD	Medical Officer	1	No	#NULL!	No	1	1	1	0	0	0	0	0	3	37.5	1	1	0	1	1	0	4	66.6667	7	50		1	1	0	1	1	1	1	1	7	87.5	1	1	1	1	1	1
230	#NULL!		48	M	1	5	Infective diseases	Medical doctor	1	Yes	#NULL!	No	1	1	1	1	1	1	1	1	8	100	1	1	1	1	1	0	5	83.3333	13	92.8571		1	1	1	1	1	1	1	1	8	100	1	1	1	1	1	1
231	#NULL!		35	F	0	7	-	Pharmacist	3	No	#NULL!	Yes	1	1	1	0	1	0	0	1	5	62.5	1	1	0	1	1	1	5	83.3333	10	71.4286		1	1	1	1	1	1	1	1	8	100	1	1	1	1	1	1
232	#NULL!	State Hospital Iode HMB Ogun State	40	M	1	8	Pharmacist	Pharmacist	3	No	#NULL!	No	1	1	0	0	0	0	0	0	2	25	0	0	0	1	1	0	2	33.3333	4	28.5714		1	1	1	0	1	0	1	1	6	75	1	1	1	1	1	1
233	#NULL!		30	M	1	4	-	-	4	No	#NULL!	No	0	1	0	1	1	1	1	1	6	75	0	1	1	0	1	1	4	66.6667	10	71.4286		1	1	0	1	1	1	1	1	7	87.5	1	1	1	1	1	1
234	#NULL!		40	F	0	10	Diagnosis	MLT	2	No	#NULL!	No	1	1	0	0	0	0	0	1	3	37.5	0	1	0	1	1	0	3	50	6	42.8571		1	1	1	1	1	1	0	1	7	87.5	1	1	0	1	1	1
235	#NULL!		28	F	0	21	Hospital	Principal Pharmacist	1	No	#NULL!	Yes	1	1	0	1	1	0	1	1	6	75	1	1	0	1	1	0	4	66.6667	10	71.4286		1	1	0	1	1	1	1	1	7	87.5	1	1	1	1	1	1
236	#NULL!		42	M	1	1	MMB	Registra	1	No	#NULL!	No	1	1	1	1	0	1	1	1	7	87.5	1	1	0	0	0	1	3	50	10	71.4286		1	1	1	1	1	0	1	1	7	87.5	1	1	0	1	1	1
237	#NULL!	APIN	45	M	1	10	Dermatology	Senior Registra	1	Yes	1	No	1	1	0	0	0	1	0	0	3	37.5	0	0	1	1	0	0	2	33.3333	5	35.7143		1	1	1	1	1	1	1	1	8	100	1	1	0	1	1	1
238	#NULL!		38	F	0	30	General practice	Chief Medical Officer	1	No	#NULL!	No	1	1	0	0	0	1	0	1	4	50	0	1	1	0	1	1	4	66.6667	8	57.1429		1	1	0	1	1	1	1	1	7	87.5	1	1	1	1	1	0
239	#NULL!		34	M	1	9	Nursing	SNO	4	No	#NULL!	No	0	0	0	0	0	1	0	1	2	25	0	1	0	1	0	0	2	33.3333	4	28.5714		1	1	0	1	1	1	1	1	7	87.5	1	1	1	1	1	1
240	#NULL!	Ministry of Health	40	M	1	9	Internal Medicine	Senior Registra	1	No	#NULL!	No	1	1	0	1	1	1	1	1	7	87.5	1	1	0	1	1	0	4	66.6667	11	78.5714		1	1	1	1	1	1	1	1	8	100	1	1	1	1	1	1
241	#NULL!		39	F	0	9	Medical Lab Scientists	SMLS	2	No	#NULL!	No	1	1	0	1	1	1	0	1	6	75	1	1	1	1	1	0	5	83.3333	11	78.5714		1	1	0	1	1	1	1	1	7	87.5	1	1	0	1	1	1
242	65	Sacred Heart Hospital	53	M	1	21	Public Health	Ass. Director	1	No	#NULL!	Yes	1	0	0	1	1	1	0	0	4	50	1	1	0	0	0	0	2	33.3333	6	42.8571		1	1	0	1	1	1	1	1	7	87.5	1	1	0	1	1	1
243	#NULL!	General Hospital Ayetoro	37	M	1	11	-	Senior Registra	1	Yes	#NULL!	No	1	1	0	0	1	1	0	1	5	62.5	1	0	0	1	1	1	4	66.6667	9	64.2857		1	1	1	1	1	1	1	1	8	100	1	1	1	1	1	1
244	#NULL!		65	F	0	5	-	Medical Officer	1	No	#NULL!	No	0	1	0	1	1	1	1	1	6	75	1	0	1	1	1	0	4	66.6667	10	71.4286		1	1	1	1	1	1	1	1	8	100	1	0	1	1	1	0
245	#NULL!	APIN	29	F	0	7	Medical Lab Scientists	Medical lab scientist	2	No	#NULL!	Yes	1	1	0	1	1	0	1	1	6	75	1	1	0	1	0	0	3	50	9	64.2857		1	1	1	1	1	0	1	1	7	87.5	1	1	1	1	1	1
246	#NULL!	Idi- UCH	32	M	1	11	-	ACNO	4	No	#NULL!	No	1	1	0	0	0	0	1	1	4	50	1	1	0	1	1	0	4	66.6667	8	57.1429		1	0	1	1	1	0	1	1	6	75	1	1	1	0	1	1
247	81802	UCH	48	F	0	18	Medical Microbiology	Medical lab scientist	2	No	#NULL!	No	1	1	0	1	1	0	0	1	5	62.5	1	0	1	0	1	0	3	50	8	57.1429		1	1	1	1	1	0	1	1	7	87.5	1	1	1	0	1	1
248	#NULL!	APIN-PHI	34	F	0	21	Medicine	Consultant	1	Yes	5	No	0	1	1	1	1	1	1	1	7	87.5	1	1	1	1	1	0	5	83.3333	12	85.7143		1	1	1	0	0	1	0	0	4	50	0	1	1	0	0	0
249	#NULL!	APIN	30	M	1	14	COMMUNITY/ Prevention unit	Senior Registra	1	No	#NULL!	No	0	0	0	0	1	0	0	1	2	25	1	1	1	1	0	0	4	66.6667	6	42.8571
250	#NULL!		40	M	1	14	Medical Microbiology	Doctor	1	Yes	3	Yes	1	1	1	1	0	0	1	1	6	75	0	0	1	1	1	1	4	66.6667	10	71.4286
251	#NULL!	APIN	34	M	1	13	Nursing	-	4	No	#NULL!	No	1	1	0	1	0	0	0	1	4	50	1	0	0	0	1	0	2	33.3333	6	42.8571		1	1	1	1	1	1	1	1	8	100	1	1	0	1	1	1
252	#NULL!		57	F	0	20	HCT-Tester	Chief Nursing Officer	4	No	#NULL!	No	1	1	0	0	0	0	0	1	3	37.5	0	1	0	0	1	0	2	33.3333	5	35.7143		1	1	1	1	1	1	1	0	7	87.5	1	1	0	1	1	1
253	#NULL!		35	F	0	6	Pharmacy Public Health	Pharmacist	3	No	#NULL!	Yes	1	1	0	0	1	1	1	1	6	75	1	1	1	0	0	0	3	50	9	64.2857		1	1	1	1	1	1	1	1	8	100	1	1	1	1	1	1
254	#NULL!		25	F	0	20	Paediatrics	Consultant	1	No	#NULL!	No	0	1	0	1	1	1	1	1	6	75	1	1	1	1	1	1	6	100	12	85.7143
255	4		26	M	1	20	Nursing	SASNO	4	No	#NULL!	No	1	0	0	0	1	0	1	1	4	50	1	1	0	0	1	1	4	66.6667	8	57.1429		1	1	1	1	1	0	1	1	7	87.5	1	1	0	1	1	0
256	5397	UCH	41	F	0	24	Paediatrics	Consultant	1	No	#NULL!	No	1	1	1	1	1	1	1	1	8	100	1	0	0	1	0	1	3	50	11	78.5714
257	81	SMCGH Eleta	37	M	1	6	Medical Microbiology	Lab Scientists	2	Yes	#NULL!	Yes	1	1	0	1	0	0	0	0	3	37.5	1	1	0	0	1	0	3	50	6	42.8571		1	1	1	1	1	1	1	1	8	100	1	1	0	1	1	0
258	#NULL!	Adeoyo Maternity Teaching Hospital	25	F	0	22	Clinical Pharmacist	Pharmacist	3	No	#NULL!	No	1	1	0	1	1	1	1	1	7	87.5	1	1	0	0	1	0	3	50	10	71.4286		1	1	1	1	1	0	0	1	6	75	1	1	1	1	1	1
259	27011		37	F	0	25	Infective diseases	Registra	1	Yes	3	Yes	0	0	1	1	0	0	1	1	4	50	1	1	1	0	1	0	4	66.6667	8	57.1429		1	1	0	1	1	1	1	1	7	87.5	0	1	0	0	1	1
260	#NULL!	Adeoyo Maternity Teaching Hospital	38	F	0	6	Haematology	Medical lab scientist	2	No	#NULL!	No	1	1	1	0	1	1	1	1	7	87.5	1	1	0	1	1	0	4	66.6667	11	78.5714		1	1	1	1	1	1	1	1	8	100	1	1	0	1	1	1
261	#NULL!	Adeoyo Maternity Teaching Hospital	26	M	1	5	Medical Microbiology	Medical lab scientist	2	No	#NULL!	No	1	1	0	1	0	0	0	1	4	50	1	0	0	1	1	1	4	66.6667	8	57.1429		1	1	0	1	1	1	1	1	7	87.5	1	1	1	1	1	1
262	#NULL!	ST Mary General Hospital ELETA	58	F	0	11	General practice	Medical Officer	1	No	#NULL!	No	1	1	1	0	0	1	0	1	5	62.5	1	1	1	1	0	0	4	66.6667	9	64.2857		1	1	1	1	1	1	1	1	8	100	1	1	1	1	1	1
263	#NULL!	Police Medical	36	M	1	5	MMB	-	1	No	#NULL!	No	0	0	0	1	1	1	1	1	5	62.5	1	1	0	1	1	0	4	66.6667	9	64.2857		1	1	1	1	1	1	1	0	7	87.5	1	1	1	1	1	1
264	#NULL!		35	M	1	8	Medical Microbiology	Medical lab scientist	2	No	#NULL!	No	1	1	0	1	1	1	1	1	7	87.5	1	1	1	0	1	0	4	66.6667	11	78.5714		1	1	1	1	1	1	0	1	7	87.5	1	1	1	0	1	1
265	#NULL!	RRSH	44	M	1	7	-	-	1	No	#NULL!	No	1	1	1	0	1	1	0	0	5	62.5	1	1	0	0	1	0	3	50	8	57.1429
266	#NULL!	APIN	36	F	0	12	Medical Microbiology	Medical lab scientist	2	Yes	2	No	1	1	0	1	1	1	1	1	7	87.5	1	1	0	0	0	0	2	33.3333	9	64.2857		1	1	1	1	1	1	1	1	8	100	1	1	0	1	1	1
267	#NULL!		41	F	0	10	Clinical Pharmacist	Pharmacist	3	No	#NULL!	No	1	1	0	0	0	0	1	1	4	50	1	1	1	1	0	1	5	83.3333	9	64.2857		1	1	1	1	1	1	1	1	8	100	1	1	1	1	1	1
268	#NULL!	APIN	29	F	0	16	General practice	PMO	1	No	#NULL!	No	1	0	1	1	1	1	0	1	6	75	0	1	1	1	1	0	4	66.6667	10	71.4286		1	1	1	1	1	1	0	1	7	87.5	1	1	1	1	0	1
269	#NULL!	ST Mary General Hospital ETETA	36	M	1	15	Public Health	Consultant	1	Yes	1	No	1	1	0	1	1	1	1	1	7	87.5	1	1	0	1	1	0	4	66.6667	11	78.5714
270	2601	APIN	38	M	1	1	Medical Microbiology	-	1	No	#NULL!	No	1	1	0	1	1	0	0	0	4	50	1	1	0	0	0	0	2	33.3333	6	42.8571
271	#NULL!		44	M	1	14	Dermatology	COnsultant	1	Yes	#NULL!	No	1	1	0	1	1	1	0	1	6	75	1	1	1	1	0	1	5	83.3333	11	78.5714
272	#NULL!		42	F	0	30	General practice	-	1	No	#NULL!	No	0	0	0	0	0	0	0	0	0	0	1	1	0	0	0	0	2	33.3333	2	14.2857		1	0	1	1	1	1	1	1	7	87.5	1	1	1	1	1	1
273	60		42	F	0	5	Lab	Assistant Technical Officer	2	No	#NULL!	No	1	1	1	1	1	1	1	1	8	100	1	0	0	0	1	0	2	33.3333	10	71.4286		1	1	0	1	1	1	1	1	7	87.5	1	1	0	1	1	1
274	#NULL!	UCH	44	M	1	14	Restorative Deatisty	Senior Registra	1	No	#NULL!	No	1	1	0	0	0	0	0	1	3	37.5	1	1	1	1	1	1	6	100	9	64.2857
275	#NULL!	APIN	41	M	1	18	Internal Medicine	Consultant	1	Yes	#NULL!	Yes	1	1	0	1	1	1	1	1	7	87.5	1	1	1	1	1	1	6	100	13	92.8571		1	1	1	1	1	1	1	1	8	100	1	1	1	1	1	1
276	#NULL!	F.M.C Makurdi	48	M	1	11	Internal Medicine	Registra	1	Yes	1	No	1	1	0	1	1	1	1	0	6	75	1	0	0	0	0	0	1	16.6667	7	50		1	1	1	1	1	0	1	1	7	87.5	1	1	1	1	1	1
277	7	FMC	43	M	1	2	Internal Medicine	Medical Officer	1	No	#NULL!	No	1	1	0	1	1	0	1	1	6	75	1	1	0	0	1	0	3	50	9	64.2857		1	1	1	1	1	1	1	1	8	100	1	1	1	1	1	1
278	29919	Federal Medical Centre Makurdi	37	F	0	11	General practice	Senior medical officer	1	No	#NULL!	No	1	1	0	1	1	0	1	1	6	75	0	1	0	1	1	0	3	50	9	64.2857		1	1	1	1	1	1	1	1	8	100	1	1	0	1	1	1
279	#NULL!	GH BURKU	32	M	1	20	Medical Microbiology	Quality Officer	2	No	#NULL!	Yes	0	0	0	1	1	1	1	1	5	62.5	1	1	0	1	1	0	4	66.6667	9	64.2857		1	1	1	1	1	1	1	1	8	100	1	1	0	1	1	1
280	#NULL!		49	M	1	3	-	Pepfar	4	Yes	#NULL!	No	1	1	0	0	1	0	0	1	4	50	1	1	0	1	1	0	4	66.6667	8	57.1429		1	1	1	1	1	1	1	1	8	100	1	0	1	1	1	1
281	#NULL!		32	M	1	2	General practice	Doctor	1	No	#NULL!	No	1	1	0	0	0	1	1	1	5	62.5	1	1	1	0	1	0	4	66.6667	9	64.2857		1	0	1	1	1	1	0	1	6	75	1	1	1	1	1	1
282	1932	BSUTH	42	M	1	2	Disease Survailance	ASISNO	4	No	#NULL!	No	1	1	0	0	0	0	0	0	2	25	1	0	1	0	1	0	3	50	5	35.7143		1	1	1	1	1	1	1	1	8	100	1	1	0	1	1	0
283	#NULL!	HMB	30	M	1	4	General practice		1	No	#NULL!	No	0	0	0	1	1	0	1	1	4	50	1	1	1	1	1	1	6	100	10	71.4286		1	1	1	1	1	1	1	1	8	100	1	0	1	1	1	1
284	911		56	F	0	9	Chem path	MLS	2	No	#NULL!	No	1	1	0	1	1	0	1	1	6	75	1	1	0	1	1	0	4	66.6667	10	71.4286		1	1	1	1	1	1	1	1	8	100	1	1	0	1	1	1
285	#NULL!		37	M	1	9	Internal Medicine	Senior Registra	1	Yes	#NULL!	No	1	1	0	1	1	1	0	1	6	75	1	1	0	1	1	0	4	66.6667	10	71.4286		1	1	1	1	1	1	1	1	8	100	1	1	1	1	1	1
286	#NULL!		38	M	1	2	Internal Medicine	Medical Officer	1	Yes	2	No	1	1	0	0	0	0	0	1	3	37.5	1	1	0	1	0	0	3	50	6	42.8571		1	1	1	1	1	1	1	1	8	100	1	1	1	1	0	1
287	#NULL!	APIN	26	F	0	4	Medical Officer	Clinical Focal Person	1	No	#NULL!	No	1	1	0	0	0	0	1	1	4	50	1	0	0	0	1	0	2	33.3333	6	42.8571		1	1	1	1	1	1	1	1	8	100	1	0	1	1	1	1
288	#NULL!	BSUTH	55	M	1	8	Medical Microbiology	Lab Scientists	2	Yes	2	No	1	1	0	1	0	0	0	1	4	50	0	1	0	0	1	0	2	33.3333	6	42.8571		1	1	1	1	1	1	1	1	8	100	1	1	1	1	1	1
289	#NULL!		36	M	1	2	General practice	Medical Officer	1	No	#NULL!	No	0	1	1	1	0	0	0	1	4	50	1	1	0	1	1	1	5	83.3333	9	64.2857		1	1	1	1	1	0	1	1	7	87.5	1	1	0	1	1	1
290	#NULL!		37	M	1	1	-	-	4	No	#NULL!	Yes	0	0	0	0	1	0	0	0	1	12.5	1	1	0	0	1	0	3	50	4	28.5714
291	#NULL!		32	M	1	28	Pharmacist	Pharmacist	3	No	#NULL!	No	1	1	0	1	0	0	1	1	5	62.5	1	0	0	0	0	0	1	16.6667	6	42.8571		1	0	1	1	1	0	1	1	6	75	1	0	0	1	1	1
292	#NULL!		45	M	1	2	MEDICAL Lab Scientists	-	2	No	#NULL!	No	1	0	0	0	0	1	1	0	3	37.5	1	1	0	1	1	1	5	83.3333	8	57.1429		1	1	1	1	1	1	1	1	8	100	1	1	0	1	1	1
293	642		35	M	1	12	Medicine	Consultant	1	No	#NULL!	Yes	1	1	0	1	1	1	1	1	7	87.5	1	1	1	1	1	0	5	83.3333	12	85.7143		1	1	1	1	1	1	1	1	8	100	1	1	1	1	1	1
294	#NULL!		36	M	1	12	Paediatrics	Senior Registra	1	No	#NULL!	No	1	1	0	0	1	0	0	0	3	37.5	0	1	0	0	0	0	1	16.6667	4	28.5714
295	#NULL!		31	F	0	6	Hospital Practice	Pharmacist	3	No	#NULL!	No	1	1	0	0	0	0	0	1	3	37.5	1	1	1	0	1	0	4	66.6667	7	50		1	1	1	1	1	1	1	1	8	100	1	0	0	1	1	1
296	#NULL!	GH OTUKPO	52	M	1	14	Internal Medicine	Senior Registra	1	Yes	1	No	0	1	1	0	0	0	0	1	3	37.5	0	0	1	1	1	0	3	50	6	42.8571		1	1	1	1	1	1	1	1	8	100	1	1	1	1	1	1
297	#NULL!	General Hospital Wannune Benue State	34	M	1	14	Pulmonology	COnsultant	1	No	#NULL!	No	1	0	0	1	1	1	1	1	6	75	1	1	1	1	1	0	5	83.3333	11	78.5714		1	1	1	0	1	0	1	1	6	75	1	1	1	1	1	1
298	#NULL!	Centre for clinical care and research Nigeria	42	M	1	27	Nursing	ADNS	4	No	#NULL!	No	1	1	0	1	0	0	0	1	4	50	1	1	0	1	1	0	4	66.6667	8	57.1429		1	1	1	1	1	1	0	1	7	87.5	1	1	0	1	1	1
299	#NULL!	Fammily support programme Benue State	31	M	1	5	Paediatrics	Senior Registra	1	No	#NULL!	No	1	1	0	1	1	1	0	1	6	75	1	1	1	0	1	0	4	66.6667	10	71.4286		1	1	1	1	1	1	1	1	8	100	1	1	1	1	1	1
300	#NULL!		51	M	1	18	Paediatrics	RNM BMS	1	No	#NULL!	No	1	1	0	1	1	0	1	1	6	75	1	1	0	0	1	0	3	50	9	64.2857		1	1	1	1	1	0	1	1	7	87.5	1	1	1	1	1	1
301	79		39	M	1	3	ART	Pharmacist	3	No	#NULL!	No	1	1	0	0	0	0	1	0	3	37.5	1	0	0	0	1	0	2	33.3333	5	35.7143		1	1	1	1	1	0	1	1	7	87.5	1	1	1	1	1	1
302	#NULL!		40	M	1	10	Paediatrics	Senior Registra	1	No	#NULL!	No	1	1	1	0	0	1	0	0	4	50	0	0	0	1	1	0	2	33.3333	6	42.8571		1	1	1	1	1	1	1	1	8	100	1	1	1	1	1	1
303	2013		32	M	1	4	General practice	Medical Officer	1	No	#NULL!	No	1	1	0	0	0	0	0	1	3	37.5	0	0	1	0	0	1	2	33.3333	5	35.7143		1	1	1	1	1	0	1	1	7	87.5	1	1	1	1	1	1
304	#NULL!	Fderal Medical Centre Makurdi	37	F	0	10	General practice	-	1	No	#NULL!	No	1	1	1	0	0	0	1	1	5	62.5	1	1	1	0	1	0	4	66.6667	9	64.2857		1	1	0	1	1	1	1	1	7	87.5	1	1	1	1	0	1
305	#NULL!		36	M	1	12	Paediatrics	Consultant	1	No	#NULL!	No	1	1	0	1	1	1	1	1	7	87.5	1	1	1	1	1	0	5	83.3333	12	85.7143		1	1	1	1	1	1	1	1	8	100	1	1	1	1	1	1
306	#NULL!		50	M	1	3	Micro	MCS	2	No	#NULL!	No	1	0	1	1	1	0	1	1	6	75	0	1	1	0	1	0	3	50	9	64.2857		1	1	0	1	1	1	1	1	7	87.5	1	1	0	0	1	1
307	#NULL!		37	F	0	30	Radiology	Chief Medical Officer	1	No	#NULL!	Yes	1	1	0	0	0	1	1	1	5	62.5	1	1	1	1	1	0	5	83.3333	10	71.4286		1	1	1	1	1	1	1	1	8	100	1	1	1	1	1	0
308	#NULL!		36	M	1	8	Internal Medicine	Medical Doctor	1	No	#NULL!	No	1	1	0	0	0	1	1	1	5	62.5	1	1	0	0	0	0	2	33.3333	7	50		1	1	1	1	1	1	1	1	8	100	1	1	1	1	1	1
309	#NULL!	BSUTH	25	M	1	10	Internal Medicine	Registra	1	No	#NULL!	No	0	0	0	0	0	1	1	0	2	25	1	0	1	1	0	0	3	50	5	35.7143		1	1	1	1	1	1	1	1	8	100	1	1	1	0	1	1
310	#NULL!		31	M	1	10	Pharmacist	-	3	No	#NULL!	No	1	1	0	1	1	0	1	1	6	75	1	1	0	1	1	0	4	66.6667	10	71.4286		1	1	1	1	1	0	1	1	7	87.5	1	1	0	0	1	0
311	#NULL!	General Hospital Wannune Benue State	36	M	1	0.5	Pharmacist	-	3	Yes	#NULL!	Yes	1	1	0	0	0	1	0	1	4	50	0	0	1	1	0	0	2	33.3333	6	42.8571		1	1	1	1	1	1	0	1	7	87.5	1	1	1	1	1	1
312	2000	ST Vincent's Hospital Aliade	34	M	1	5	Pharmacist	-	3	No	#NULL!	No	1	1	0	1	0	0	0	1	4	50	1	1	0	1	0	1	4	66.6667	8	57.1429		1	0	1	1	1	1	1	1	7	87.5	1	1	0	0	1	1
313	#NULL!		32	M	1	18	Family med	Consultant	1	No	#NULL!	No	1	1	0	1	1	0	0	1	5	62.5	1	1	1	0	1	1	5	83.3333	10	71.4286		1	1	1	1	1	1	1	1	8	100	1	1	1	1	1	1
314	#NULL!		33	F	0	18	Paediatrics	-	1	No	#NULL!	No	1	1	0	1	1	0	1	1	6	75	1	1	1	1	0	0	4	66.6667	10	71.4286		1	1	0	1	1	0	1	1	6	75	1	1	1	1	1	1
315	#NULL!		32	M	1	8	Paediatrics	ZM Resident	1	No	#NULL!	No	0	0	0	1	1	1	0	1	4	50	1	0	0	0	0	1	2	33.3333	6	42.8571		1	1	1	1	1	1	1	1	8	100	1	1	1	1	1	0
316	#NULL!		54	M	1	3	Medical Microbiology	HOD Public Health Lab	2	Yes	1	No	1	1	0	1	1	0	1	1	6	75	0	1	0	0	1	0	2	33.3333	8	57.1429		1	1	1	1	1	1	1	1	8	100	1	1	1	1	1	1
317	#NULL!	GH OTUKPO	39	M	1	14	Nursing	-	4	No	#NULL!	No	1	1	0	1	1	1	1	1	7	87.5	1	1	0	0	1	0	3	50	10	71.4286		1	1	0	1	1	1	1	1	7	87.5	1	1	0	0	1	1
318	4		38	M	1	28	Lab	Pathology	2	Yes	#NULL!	Yes	1	1	0	1	0	0	1	1	5	62.5	1	1	0	0	1	0	3	50	8	57.1429		1	1	1	1	1	0	1	1	7	87.5	1	1	0	0	1	0
319	#NULL!		44	M	1	27	Psychiatric Nursing	-	4	No	#NULL!	No	1	1	0	1	1	1	1	1	7	87.5	1	1	0	1	1	0	4	66.6667	11	78.5714
320	712	ST Vincent's Hospital Aliade	28	F	0	8	Public Health	-	4	No	#NULL!	No	0	0	0	1	1	1	1	1	5	62.5	1	1	0	1	1	0	4	66.6667	9	64.2857		1	1	1	1	1	0	1	1	7	87.5	1	1	1	1	1	1
321	#NULL!		59	M	1	8	LAb	Pathology	2	No	#NULL!	No	1	1	0	1	1	0	1	1	6	75	1	1	0	0	1	0	3	50	9	64.2857		1	1	1	1	1	1	0	1	7	87.5	1	1	0	0	1	0
322	212	National Hospital Abuja	39	F	0	9	Chem path	-	2	No	#NULL!	No	1	1	0	1	1	1	1	1	7	87.5	1	1	0	1	1	0	4	66.6667	11	78.5714		1	1	1	1	1	0	1	1	7	87.5	1	1	1	1	1	1
323	201168	ADH	44	F	0	34	Obstetrician& Gynaecology	Chief consultant	1	No	#NULL!	No	1	0	0	1	1	0	0	1	4	50	1	0	0	1	1	0	3	50	7	50		1	1	1	1	1	1	1	1	8	100	1	1	1	0	1	1
324	#NULL!	AIDS Healthcare Foundation	32	F	0	14	Medical	Doctor	1	No	#NULL!	Yes	0	1	0	0	1	0	1	1	4	50	1	0	1	0	0	0	2	33.3333	6	42.8571		1	1	1	1	1	0	1	1	7	87.5	1	1	1	1	1	1
325	#NULL!		43	F	0	27	Public Health	Chief Nursing Officer	4	No	#NULL!	No	1	1	0	1	1	0	1	1	6	75	1	1	0	0	1	0	3	50	9	64.2857		1	1	1	0	1	1	1	1	7	87.5	1	1	0	1	1	0
326	#NULL!	Gwannpa General Hospital	36	F	0	7	Community Health	SCHOW	4	No	#NULL!	No	1	1	0	1	1	0	1	0	5	62.5	1	0	0	0	1	0	2	33.3333	7	50		1	1	1	1	1	0	1	1	7	87.5	1	0	0	0	1	1
327	#NULL!		51	F	0	7	Medical Officer	Medical Officer	1	No	#NULL!	No	1	1	1	1	0	0	0	1	5	62.5	0	0	0	1	1	1	3	50	8	57.1429		1	1	0	1	1	0	1	1	6	75	1	1	0	1	1	1
328	#NULL!		46	M	1	10	Community Medicine	Registra	1	No	#NULL!	No	0	0	0	0	1	0	1	1	3	37.5	1	0	1	0	0	0	2	33.3333	5	35.7143		1	1	1	1	1	1	1	1	8	100	1	1	1	1	1	1
329	80		38	M	1	13	Nurse/ Midwifery	-	4	No	#NULL!	No	1	1	0	0	0	0	1	1	4	50	1	1	1	1	1	0	5	83.3333	9	64.2857		1	1	0	1	1	1	0	1	6	75	1	1	0	0	0	1
330	#NULL!	State House Medical Centre	39	M	1	19	Paediatrics	COnsultant	1	No	#NULL!	No	1	1	0	0	0	1	0	1	4	50	1	1	1	1	0	0	4	66.6667	8	57.1429		1	1	1	1	1	0	1	1	7	87.5	1	1	1	1	1	1
331	72		45	M	1	8	Virologist	Medical lab scientist	2	No	#NULL!	No	0	0	0	1	1	1	1	1	5	62.5	1	1	1	0	0	0	3	50	8	57.1429		1	1	1	1	1	1	1	1	8	100	1	1	1	1	1	1
332	#NULL!		44	M	1	18	-	-	4	No	#NULL!	No	1	1	0	1	0	0	1	0	4	50	1	0	0	0	1	0	2	33.3333	6	42.8571		1	1	1	1	1	1	1	1	8	100	1	1	0	0	1	1
333	#NULL!		40	M	1	25	Medicine	Consultant	1	No	#NULL!	Yes	1	1	0	1	1	1	1	1	7	87.5	1	1	0	1	0	0	3	50	10	71.4286		1	1	1	1	1	1	1	1	8	100	1	1	0	1	1	1
334	#NULL!		54	F	0	13	Haematology	Consultant haematologist	1	Yes	10	Yes	0	1	1	1	1	1	1	1	7	87.5	1	0	0	0	0	0	1	16.6667	8	57.1429		1	1	1	1	1	1	1	1	8	100	1	1	1	1	1	1
335	#NULL!		43	F	0	8	Medical Microbiology	Medical lab scientist	2	Yes	2	No	1	1	0	0	0	1	1	1	5	62.5	0	1	0	1	1	0	3	50	8	57.1429		1	1	1	1	1	1	1	1	8	100	1	1	1	1	1	1
336	#NULL!		29	F	0	6	General practice	Senior Medical Officer	1	Yes	2	No	1	1	0	1	0	0	1	1	5	62.5	1	1	1	1	1	0	5	83.3333	10	71.4286		1	1	0	0	1	1	1	1	6	75	1	1	0	1	1	1
337	#NULL!		38	M	1	31	Paediatrics	P.M.O	1	No	#NULL!	No	1	0	0	0	1	0	1	1	4	50	0	1	1	1	1	1	5	83.3333	9	64.2857		1	1	1	1	1	1	1	1	8	100	1	1	1	1	1	1
338	#NULL!	State House Medical Centre	56	F	0	12	General practice	PMO	1	No	#NULL!	No	1	1	0	1	1	0	1	1	6	75	1	1	1	0	1	0	4	66.6667	10	71.4286		1	1	1	1	1	0	1	1	7	87.5	1	1	1	1	1	1
339	#NULL!		48	F	0	25	Public Health	Deputy CMO	1	No	#NULL!	Yes	0	1	0	0	0	0	1	1	3	37.5	1	1	1	0	1	0	4	66.6667	7	50		1	1	1	1	1	0	1	1	7	87.5	1	1	1	1	1	1
340	215		45	F	0	4	-	-	1	No	#NULL!	No	1	1	0	1	0	0	1	1	5	62.5	1	1	1	1	1	0	5	83.3333	10	71.4286		1	1	0	1	1	0	1	1	6	75	1	1	1	1	1	1
341	3	State House Medical Centre	46	F	0	20	Medical Lab Scientists	Deputy Director MLS	2	No	#NULL!	No	1	1	0	0	1	1	0	1	5	62.5	1	1	1	1	0	0	4	66.6667	9	64.2857		1	1	1	1	1	1	1	1	8	100	1	1	1	1	1	1
342	#NULL!		31	M	1	3	-	ACNO	4	No	#NULL!	Yes	1	1	0	1	1	0	1	1	6	75	1	1	0	0	1	0	3	50	9	64.2857		1	1	1	1	1	0	1	0	6	75	1	1	0	1	1	0
343	185	Garki Hospital Abuja	42	F	0	21	General practice	MD	1	Yes	10	No	0	0	0	0	0	0	1	1	2	25	1	1	1	1	1	0	5	83.3333	7	50		1	1	1	1	1	1	1	1	8	100	1	1	1	1	1	1
344	#NULL!	State House Medical Centre	39	F	0	4	Medicine	Doctor	1	No	#NULL!	No	1	1	0	1	1	1	1	1	7	87.5	1	1	1	1	0	0	4	66.6667	11	78.5714
345	#NULL!		50	F	0	18	General practice	-	1	Yes	#NULL!	Yes	1	1	0	0	1	0	1	1	5	62.5	1	1	1	1	1	0	5	83.3333	10	71.4286		1	1	1	1	0	0	1	1	6	75	1	1	1	1	1	1
346	13	KUJE	33	F	0	21	Lab	-	2	No	#NULL!	No	0	0	0	0	0	0	0	1	1	12.5	0	1	1	0	0	0	2	33.3333	3	21.4286		1	1	1	1	1	1	1	1	8	100	1	1	1	1	0	0
347	#NULL!	AIDS Healthcare Foundation	33	M	1	5	Internal Medicine	Senior Registra	1	No	#NULL!	No	1	1	0	0	0	1	0	0	3	37.5	0	0	0	1	0	0	1	16.6667	4	28.5714		1	1	1	1	1	1	1	1	8	100	1	1	1	1	1	1
348	#NULL!	State House Medical Centre	33	F	0	31	Public Health	Chief Nursing Officer	4	No	#NULL!	No	0	0	0	0	0	0	0	1	1	12.5	1	1	1	0	1	1	5	83.3333	6	42.8571		1	1	1	1	1	1	1	1	8	100	1	1	0	0	1	1
349	9329		33	F	0	29	Dentistry	DMS	1	No	#NULL!	No	1	1	0	0	0	0	0	1	3	37.5	1	1	1	1	0	0	4	66.6667	7	50		1	1	1	1	1	0	1	1	7	87.5	1	1	1	1	1	0
350	#NULL!		33	F	0	18	Community Health	DRRS, HMB	1	No	#NULL!	No	1	1	0	0	0	1	0	1	4	50	1	1	1	1	0	0	4	66.6667	8	57.1429		1	1	0	1	1	1	1	0	6	75	1	1	1	1	1	1
351	1		37	F	0	13	General practice	Doctor	1	No	#NULL!	No	1	1	1	1	1	1	0	1	7	87.5	1	1	1	1	1	0	5	83.3333	12	85.7143		1	1	1	1	1	0	1	1	7	87.5	1	1	1	1	1	1
352	2222	UBTH	34	F	0	20	Pharmacist	DDDS	3	No	#NULL!	No	0	0	0	0	0	0	0	1	1	12.5	1	1	1	1	1	0	5	83.3333	6	42.8571		1	1	1	1	1	1	1	1	8	100	1	1	1	1	1	1
353	#NULL!		32	F	0	28	Clinical Pharmacist	Assistant Director of Pharmacy	3	No	#NULL!	No	1	1	0	0	0	0	0	0	2	25	1	1	0	0	0	0	2	33.3333	4	28.5714		1	1	1	0	1	1	1	0	6	75	1	1	1	1	0	0
354	#NULL!		44	F	0	18	Chem path	Focal person	2	Yes	5	No	1	1	1	1	0	0	1	1	6	75	1	1	0	1	1	0	4	66.6667	10	71.4286		1	1	1	1	1	0	1	1	7	87.5	1	1	0	1	1	0
355	#NULL!		36	F	0	16	General practice	Senior medical officer	1	No	#NULL!	No	0	0	0	1	1	1	1	1	5	62.5	1	1	1	1	0	1	5	83.3333	10	71.4286		1	1	1	1	1	1	1	1	8	100	1	1	1	1	1	1
356	#NULL!		40	F	0	25	Health Instructor	-	4	No	#NULL!	No	1	1	0	1	1	0	0	1	5	62.5	0	0	0	0	1	0	1	16.6667	6	42.8571		1	1	1	1	1	1	1	1	8	100	1	1	0	1	1	0
357	#NULL!		40	F	0	13	Medical Microbiology	Infectous disease medical officer	1	No	#NULL!	No	0	1	0	1	0	1	0	1	4	50	1	1	0	0	1	0	3	50	7	50		1	1	1	1	1	0	1	1	7	87.5	1	1	0	0	1	1
358	4	UBTH	50	M	1	14	Virologist	Assistant Chief Medical Lab Scientist	2	Yes	#NULL!	No	1	1	0	0	0	1	1	1	5	62.5	1	1	1	0	0	0	3	50	8	57.1429		1	1	1	1	1	1	1	1	8	100	1	1	1	1	1	1
359	#NULL!	UBTH	47	F	0	10	General practice	Senior medical officer	1	Yes	1	No	1	1	0	1	1	0	1	1	6	75	1	1	0	0	0	0	2	33.3333	8	57.1429		1	1	1	1	1	1	1	1	8	100	1	1	1	1	1	1
360	#NULL!		58	F	0	15	Parasitology	Chief Med Lab Scientist	2	No	#NULL!	No	0	0	0	0	0	0	0	0	0	0	1	1	0	0	0	0	2	33.3333	2	14.2857		1	0	1	1	1	1	1	1	7	87.5	1	1	1	1	1	1
361	#NULL!		32	M	1	10	-	Medical Officer	1	No	#NULL!	No	1	1	0	1	1	1	1	1	7	87.5	1	1	1	0	1	0	4	66.6667	11	78.5714		1	1	1	1	1	0	1	1	7	87.5	1	1	1	1	1	1
362	11		35	F	0	4	-	Nurse	4	No	#NULL!	No	1	1	0	1	1	0	1	1	6	75	1	1	1	1	1	0	5	83.3333	11	78.5714		1	1	0	1	1	1	1	1	7	87.5	1	1	1	1	1	0
363	#NULL!		32	M	1	38	-	ACNO	4	No	#NULL!	No	0	0	0	0	1	0	0	0	1	12.5	1	0	0	0	1	0	2	33.3333	3	21.4286		1	1	1	1	1	1	1	1	8	100	1	1	0	1	1	1
364	#NULL!		33	M	1	19	-	CNO	4	Yes	10	No	1	1	0	1	0	0	0	1	4	50	1	1	0	0	1	1	4	66.6667	8	57.1429		1	1	0	1	1	1	1	1	7	87.5	1	1	0	1	1	1
365	#NULL!		39	M	1	4	General practice	Doctor	1	No	#NULL!	No	0	1	0	0	0	0	0	0	1	12.5	0	0	0	0	0	0	0	0	1	7.14286		1	1	1	1	1	1	1	1	8	100	1	1	0	1	1	1
366	#NULL!		46	M	1	18	Family med	Registra	1	No	#NULL!	No	1	1	0	0	0	1	0	1	4	50	1	0	1	0	0	1	3	50	7	50		1	1	1	1	1	1	1	1	8	100	1	1	1	1	1	1
367	#NULL!		26	F	0	26	Public Health	ART Focal Person	1	No	#NULL!	Yes	1	1	1	1	0	1	1	1	7	87.5	1	1	1	1	0	1	5	83.3333	12	85.7143		1	1	1	1	1	1	1	1	8	100	1	1	1	1	1	1
368	#NULL!		39	F	0	23	-	Chief Nursing Officer	4	No	#NULL!	No	1	1	0	0	1	0	1	1	5	62.5	1	1	0	0	1	0	3	50	8	57.1429		1	1	1	1	1	0	1	1	7	87.5	0	1	0	1	1	1
369	#NULL!	UNIBEN	40	M	1	8	Internal Medicine	Registra	1	No	#NULL!	No	1	0	1	1	0	1	1	1	6	75	0	0	0	0	1	1	2	33.3333	8	57.1429		1	1	1	1	1	0	1	1	7	87.5	1	1	1	1	1	1
370	#NULL!	UBTH	46	M	1	8	Surgery	SMO	1	No	#NULL!	Yes	1	1	0	1	0	1	0	1	5	62.5	1	1	1	0	1	0	4	66.6667	9	64.2857		1	1	0	1	1	1	1	1	7	87.5	1	1	1	1	1	1
371	#NULL!		35	F	0	23	PHN	Nurse	4	No	#NULL!	No	1	1	0	1	0	0	0	0	3	37.5	1	0	0	0	0	0	1	16.6667	4	28.5714		1	1	1	1	1	0	1	1	7	87.5	1	1	0	1	1	1
372	#NULL!		29	F	0	5	Pharmacy	-	3	No	#NULL!	No	0	1	0	0	0	0	0	0	1	12.5	0	0	0	1	1	0	2	33.3333	3	21.4286		1	1	1	1	1	1	1	1	8	100	1	1	1	1	1	1
373	#NULL!	UBTH	47	M	1	7	Histopathology	Registra	1	Yes	20	No	1	1	0	1	1	0	1	1	6	75	0	1	0	0	1	0	2	33.3333	8	57.1429		1	1	1	1	1	0	1	1	7	87.5	1	1	0	1	1	1
374	#NULL!		35	F	0	10	-	Senior Registra	1	Yes	1	No	1	1	1	1	1	1	1	1	8	100	1	1	1	1	0	0	4	66.6667	12	85.7143
375	#NULL!		26	F	0	25	Family med	Doctor	1	No	#NULL!	No	1	1	0	0	0	0	0	0	2	25	1	1	0	1	1	0	4	66.6667	6	42.8571		1	1	1	1	1	0	1	1	7	87.5	1	1	1	1	1	1
376	222	State Ministry of Health	31	M	1	4	Pharmacist	-	3	No	#NULL!	No	0	0	0	0	0	0	0	0	0	0	0	0	0	1	1	0	2	33.3333	2	14.2857
377	#NULL!	Dagomo Foundation Nigeria	28	M	1	5	General practice	Medical Officer	1	No	#NULL!	No	1	1	0	1	1	1	1	1	7	87.5	1	1	0	1	1	0	4	66.6667	11	78.5714		1	1	0	1	1	1	1	1	7	87.5	1	1	1	1	1	1
378	#NULL!		34	F	0	4	Medical Microbiology	Registra	1	No	#NULL!	No	1	1	0	0	0	0	0	1	3	37.5	1	0	1	1	0	0	3	50	6	42.8571		1	1	1	1	1	1	1	1	8	100	0	1	1	1	1	1
379	#NULL!		26	F	0	8	Medical Microbiology	Registra	1	No	#NULL!	No	0	0	1	1	1	1	1	1	6	75	1	1	1	0	1	1	5	83.3333	11	78.5714		1	1	1	1	1	1	1	1	8	100	1	1	1	1	1	1
380	#NULL!		34	F	0	8	Anatomical Pathology	Registra	1	No	#NULL!	No	1	1	0	0	0	0	0	0	2	25	1	1	0	0	0	0	2	33.3333	4	28.5714		1	1	0	1	1	1	1	1	7	87.5	1	1	1	1	1	1
381	#NULL!		25	F	0	20	Medical Microbiology	Senior Registra	1	No	#NULL!	Yes	1	1	1	1	1	0	1	1	7	87.5	1	1	1	1	0	0	4	66.6667	11	78.5714		1	1	1	1	1	0	1	1	7	87.5	1	1	1	1	1	1
382	#NULL!		25	F	0	5	Family med	Registra	1	No	#NULL!	No	1	0	0	1	0	1	1	0	4	50	1	1	0	1	0	1	4	66.6667	8	57.1429		1	1	1	1	1	1	1	1	8	100	1	1	0	1	1	1
383	#NULL!		52	F	0	27	Internal Medicine	Consultant	1	No	#NULL!	No	0	1	1	1	1	1	1	1	7	87.5	1	1	1	1	0	1	5	83.3333	12	85.7143
384	#NULL!	Noma Children Hospital	33	M	1	10	MEDICAL Lab Scientists	Assistant Chief Medical Lab Scientist	2	No	#NULL!	Yes	1	1	0	1	1	1	0	1	6	75	1	1	0	1	1	0	4	66.6667	10	71.4286		1	1	0	1	1	1	1	1	7	87.5	1	1	0	0	1	1
385	112	UDUTH	39	M	1	14	Micro	COnsultant	1	Yes	#NULL!	No	1	1	0	1	1	1	1	1	7	87.5	1	1	1	0	0	1	4	66.6667	11	78.5714		1	1	0	1	1	1	1	1	7	87.5	1	1	1	1	0	1
386	#NULL!		38	M	1	8	Histopathology	Medical lab scientist	2	Yes	#NULL!	No	0	0	0	1	1	1	1	1	5	62.5	1	1	1	0	0	0	3	50	8	57.1429		1	1	1	1	1	1	1	1	8	100	1	1	1	0	1	1
387	#NULL!		42	M	1	12	Paediatrics	Consulant	1	No	#NULL!	No	1	1	1	0	0	0	0	1	4	50	1	0	0	0	0	0	1	16.6667	5	35.7143		1	1	0	1	1	1	1	1	7	87.5	1	1	1	1	1	1
388	#NULL!		40	M	1	11	Haematology	Consultant	1	No	#NULL!	No	1	1	0	0	1	1	1	1	6	75	1	0	1	0	0	0	2	33.3333	8	57.1429
389	1221	UDUTH	52	F	0	15	Medical Microbiology	Senior Registra	1	Yes	#NULL!	No	1	1	0	1	1	1	0	0	5	62.5	1	1	0	1	0	1	4	66.6667	9	64.2857		1	1	0	1	1	0	1	1	6	75	1	1	1	0	1	0
390	#NULL!	UDUTH	35	F	0	15	Community Medicine	Senior Registra	1	No	#NULL!	No	0	1	0	1	1	1	0	1	5	62.5	1	0	1	0	0	0	2	33.3333	7	50		1	1	1	1	1	1	1	1	8	100	0	0	1	1	1	1
391	100	Specialist Hospital Sokoto	32	F	0	19	Common Practice	Consultant	1	No	#NULL!	No	1	1	0	0	0	1	0	1	4	50	0	0	0	0	0	1	1	16.6667	5	35.7143		1	1	0	1	1	0	1	1	6	75	1	1	1	1	1	1
392	#NULL!		32	F	0	5	Internal Medicine	Registra	1	No	#NULL!	No	0	0	0	0	1	1	1	1	4	50	1	1	0	1	1	1	5	83.3333	9	64.2857		1	0	1	1	1	1	1	0	6	75	1	1	1	1	0	1
393	85		40	M	1	10	Family med	Registra	1	No	#NULL!	No	1	1	0	1	1	0	1	1	6	75	1	1	0	0	0	1	3	50	9	64.2857		1	1	0	1	1	1	1	1	7	87.5	1	1	1	1	1	1
394	46		29	F	0	14	Internal Medicine	Senior Registra	1	Yes	2	No	0	1	1	0	0	0	1	1	4	50	1	0	0	1	1	0	3	50	7	50		1	1	1	1	1	0	1	1	7	87.5	1	1	1	1	1	1
395	557		40	M	1	12	Medicine	Senior Registra	1	No	#NULL!	No	1	1	1	0	0	0	1	1	5	62.5	1	1	1	1	0	0	4	66.6667	9	64.2857
396	2		30	M	1	11	MEDICAL Lab Scientists	PMLS	2	Yes	2	No	1	1	0	1	1	0	1	1	6	75	1	1	0	0	1	0	3	50	9	64.2857		1	1	0	1	1	1	1	1	7	87.5	1	1	0	0	0	1
397	23401		33	M	1	1	Internal Medicine	Doctor	1	No	#NULL!	No	1	1	0	0	0	0	0	1	3	37.5	0	1	0	1	0	1	3	50	6	42.8571		1	1	1	1	1	1	1	1	8	100	1	1	1	1	1	1
398	10		39	M	1	2	-	Medical Officer	1	No	#NULL!	No	0	1	0	0	1	1	1	1	5	62.5	1	0	1	0	1	1	4	66.6667	9	64.2857		1	1	1	1	1	0	1	0	6	75	1	1	1	0	0	1
399	#NULL!		40	M	1	9	Community Medicine	Medical Director	1	Yes	#NULL!	Yes	1	1	0	0	0	1	1	1	5	62.5	1	1	1	0	0	0	3	50	8	57.1429		1	1	1	1	1	1	1	1	8	100	1	1	1	1	1	1
400	2053		24	F	0	17	Anasthesia	Senior Registra	1	Yes	3	No	1	1	0	0	0	1	1	1	5	62.5	1	1	1	1	1	0	5	83.3333	10	71.4286		1	1	1	1	1	1	1	1	8	100	1	1	1	1	1	0
401	3484	NAF Medical Centre Sokoto	30	M	1	14	MEDICAL Lab Scientists	Medical lab scientist	2	No	#NULL!	No	1	1	0	1	0	1	1	0	5	62.5	1	1	0	1	1	0	4	66.6667	9	64.2857		1	1	1	1	1	1	1	1	8	100	1	1	1	1	1	0
402	73		44	M	1	2	Pharmacist	Pharmacist	3	No	#NULL!	No	0	1	0	0	0	0	0	1	2	25	1	1	0	0	1	0	3	50	5	35.7143		1	1	1	1	1	1	1	1	8	100	0	1	0	1	1	1
403	#NULL!		37	M	1	10	T.B/HIV	-	1	Yes	#NULL!	No	1	1	0	0	0	0	1	1	4	50	1	0	0	1	1	0	3	50	7	50		1	0	1	1	0	1	1	0	5	62.5	1	0	1	0	1	0
404	#NULL!	State Ministry of Health	28	M	1	4	Paediatrics	Medical Director	1	No	#NULL!	No	1	0	0	0	0	0	0	1	2	25	1	1	0	1	0	1	4	66.6667	6	42.8571		1	1	1	1	1	0	1	1	7	87.5	1	1	1	1	1	1
405	#NULL!	UDUTH	43	M	1	11	Medical Microbiology	Consultant	1	Yes	12	Yes	1	1	0	1	1	1	1	1	7	87.5	1	1	1	1	1	0	5	83.3333	12	85.7143
406	#NULL!		40	M	1	4	Medical Microbiology	Senior Registra	1	No	#NULL!	Yes	1	1	1	1	1	1	1	1	8	100	1	1	0	1	0	1	4	66.6667	12	85.7143		1	1	1	1	1	1	1	1	8	100	1	1	1	1	1	1
407	#NULL!		52	M	1	16	Paediatrics	Consultant	1	No	#NULL!	No	1	1	0	1	1	0	1	1	6	75	1	0	1	1	1	0	4	66.6667	10	71.4286		1	1	1	1	1	0	1	1	7	87.5	1	1	1	1	1	1
408	#NULL!	UDUTH	32	M	1	6	-	Pharmacist	3	No	#NULL!	No	1	0	0	1	1	0	1	1	5	62.5	1	1	0	1	0	0	3	50	8	57.1429		1	1	1	1	1	1	1	1	8	100	1	1	0	1	1	1
409	#NULL!		35	M	1	9	Nursing	Senior Nursing Superintendant	4	No	#NULL!	No	1	1	0	0	1	1	1	1	6	75	0	0	0	0	1	0	1	16.6667	7	50		1	1	1	1	1	1	1	1	8	100	1	1	0	1	1	0
410	#NULL!		30	F	0	6	Chem path	Registra	1	Yes	2	No	1	1	1	1	1	1	1	1	8	100	1	1	1	1	0	1	5	83.3333	13	92.8571		1	1	1	1	1	1	1	1	8	100	1	1	0	1	1	1
411	#NULL!		47	M	1	8	PHN	Senior Nursing Superintendant	4	Yes	#NULL!	No	0	0	0	1	1	1	1	1	5	62.5	1	1	0	0	1	0	3	50	8	57.1429		1	1	1	1	1	1	1	1	8	100	1	1	1	1	1	1
412	8910		35	F	0	15	Haematology	Consultant	1	Yes	1	No	1	1	1	1	1	1	1	1	8	100	1	1	1	0	0	0	3	50	11	78.5714
413	1112		50	M	1	11	Family med	Senior Registra	1	Yes	#NULL!	Yes	1	0	0	1	1	1	1	1	6	75	1	1	1	1	1	0	5	83.3333	11	78.5714		1	1	1	1	1	0	1	1	7	87.5	1	1	1	1	1	1
414	#NULL!		49	M	1	10	Community Medicine	Doctor	1	Yes	100	No	1	1	1	0	0	0	1	1	5	62.5	1	1	0	1	1	0	4	66.6667	9	64.2857		1	1	1	1	1	1	1	1	8	100	1	1	1	1	1	1
415	1953		62	M	1	1	-	-	4	No	#NULL!	Yes	0	1	0	1	0	0	0	1	3	37.5	1	0	0	0	0	1	2	33.3333	5	35.7143		1	1	1	1	1	1	1	1	8	100	1	1	0	1	1	0
416	93	Specialist Hospital Sokoto	26	F	0	27	Anasthesia	Consultant	1	No	#NULL!	No	1	1	0	1	1	0	1	1	6	75	1	0	1	0	1	0	3	50	9	64.2857		1	1	1	1	1	0	1	1	7	87.5	0	1	1	1	1	1
417	2624		32	F	0	30	Common Med	-	1	No	#NULL!	No	1	1	0	1	0	0	0	1	4	50	1	1	1	0	1	0	4	66.6667	8	57.1429		1	1	1	1	1	1	1	1	8	100	1	1	1	1	1	1
418	2911	UDUTH	40	F	0	28	Paediatrics	Consultant	1	No	#NULL!	Yes	1	1	0	0	1	0	1	0	4	50	1	1	1	1	0	0	4	66.6667	8	57.1429		1	1	1	1	1	0	1	1	7	87.5	1	1	1	1	1	1
419	#NULL!	UDUTH	36	M	1	3	MEDICAL Lab Scientists	Senior Medical Lab Scientist	2	Yes	#NULL!	No	1	0	0	1	1	1	0	1	5	62.5	1	1	0	1	1	1	5	83.3333	10	71.4286		1	1	0	1	1	1	1	1	7	87.5	0	0	0	1	1	1
420	#NULL!	Specialist Hospital Sokoto	65	F	0	15	Anasthesia	Consultant	1	No	#NULL!	No	1	1	0	1	0	0	0	0	3	37.5	0	0	0	1	0	0	1	16.6667	4	28.5714		1	0	1	1	1	1	1	1	7	87.5	1	1	1	1	1	1
421	#NULL!	Specialist Hospital Sokoto	40	F	0	15	Anasthesia	Consultant	1	No	#NULL!	No	1	1	0	1	1	1	0	0	5	62.5	1	0	1	0	1	0	3	50	8	57.1429		1	1	1	1	1	1	1	1	8	100	1	1	1	1	1	1
422	#NULL!	NAF Medical Centre Sokoto	29	M	1	6	Neurologist	Senior Registra	1	Yes	#NULL!	No	1	0	1	1	1	1	0	1	6	75	1	1	1	1	1	1	6	100	12	85.7143		1	1	0	1	1	1	1	1	7	87.5	1	1	1	1	1	1
423	#NULL!		48	M	1	9	Internal Medicine	Senior Registra	1	No	#NULL!	Yes	0	1	0	1	1	1	1	1	6	75	1	1	1	1	1	1	6	100	12	85.7143
424	99		37	M	1	20	Medical Director	Internal Medicine	1	No	#NULL!	No	1	1	0	0	1	0	0	1	4	50	1	1	1	0	1	0	4	66.6667	8	57.1429		1	1	0	1	1	1	1	1	7	87.5	1	1	1	1	1	1
425	#NULL!		35	M	1	1	-	-	4	No	#NULL!	Yes	1	1	0	0	0	0	1	1	4	50	1	0	0	0	1	0	2	33.3333	6	42.8571
426	#NULL!		37	M	1	6	MSE	MSE Focal	4	No	#NULL!	Yes	0	0	0	0	1	0	1	0	2	25	0	1	0	0	0	0	1	16.6667	3	21.4286		1	0	0	1	1	0	1	1	5	62.5	1	1	1	1	1	1
427	3866	Specialist Hospital Sokoto	27	M	1	15	Nursing	ACNO	4	No	#NULL!	No	1	1	0	1	1	0	0	0	4	50	0	1	0	1	0	1	3	50	7	50		1	1	0	1	1	0	1	1	6	75	1	1	1	1	0	1
428	345		30	M	1	30	-	CMO	4	No	#NULL!	No	1	1	0	1	1	0	0	0	4	50	1	1	0	0	1	0	3	50	7	50		1	1	1	1	1	1	1	1	8	100	1	0	1	1	1	1
429	#NULL!	UDUTH	39	F	0	8	Medical Microbiology	Senior Registra	1	No	#NULL!	Yes	0	1	1	1	1	1	1	1	7	87.5	1	1	1	1	1	0	5	83.3333	12	85.7143		1	1	1	1	1	0	1	1	7	87.5	1	1	1	1	1	1
430	#NULL!		41	M	1	9	GP	medical Officer	1	No	#NULL!	No	1	1	0	0	0	0	0	0	2	25	0	0	0	0	0	0	0	0	2	14.2857		1	0	1	1	1	1	1	0	6	75	1	1	1	1	1	1
431	#NULL!	UDUTH	35	M	1	5	Community Medicine	Registra	1	No	#NULL!	No	1	1	0	0	1	0	0	0	3	37.5	1	1	0	1	1	0	4	66.6667	7	50		1	1	1	1	1	1	1	1	8	100	1	1	1	1	1	1
432	#NULL!		41	M	1	28	Surgery	Consultant	1	No	#NULL!	Yes	1	1	0	0	1	0	1	1	5	62.5	1	1	0	0	1	0	3	50	8	57.1429		1	1	0	0	1	1	1	1	6	75	1	1	1	0	1	1
433	#NULL!	UDUTH	36	M	1	2	Peadiatrics	Registra	1	Yes	3	No	1	0	0	1	0	1	1	1	5	62.5	1	1	0	1	1	0	4	66.6667	9	64.2857		1	1	1	1	1	1	1	1	8	100	1	1	1	1	1	1
434	#NULL!		48	M	1	6	A&E	Medical Officer	1	Yes	1	No	0	1	0	1	1	0	1	1	5	62.5	1	1	0	1	1	0	4	66.6667	9	64.2857		1	1	1	1	1	1	1	0	7	87.5	1	1	1	1	1	1
435	#NULL!		38	M	1	4	Peadiatrics	Registra	1	No	#NULL!	No	1	1	0	0	1	1	1	0	5	62.5	1	1	0	1	0	0	3	50	8	57.1429		1	1	1	1	1	1	1	1	8	100	1	1	1	1	1	1
436	#NULL!	UDUTH	40	F	0	2	Haematology	Registra	1	No	#NULL!	No	1	0	0	1	1	1	1	1	6	75	1	1	0	0	0	1	3	50	9	64.2857		1	1	1	1	1	1	1	1	8	100	1	1	1	1	1	1
437	#NULL!		24	F	0	5	Medical Microbiology	Registra	1	No	#NULL!	No	1	1	0	1	1	1	1	1	7	87.5	1	1	1	0	1	0	4	66.6667	11	78.5714		1	1	1	1	1	1	1	1	8	100	1	1	1	1	1	1
438	#NULL!		31	M	1	10	Family med	Registra	1	No	#NULL!	No	1	1	0	0	0	0	0	0	2	25	1	1	1	0	0	0	3	50	5	35.7143		1	1	1	1	1	1	1	1	8	100	1	1	1	1	1	1
439	#NULL!		38	M	1	11	Family med	Senior Registra	1	No	#NULL!	No	1	0	0	0	0	0	0	1	2	25	1	0	1	1	0	0	3	50	5	35.7143		1	1	1	1	0	1	1	0	6	75	1	1	1	1	1	1
440	131		45	M	1	3	Peadiatrics	Registra	1	No	#NULL!	No	1	1	0	1	1	1	1	1	7	87.5	1	1	0	1	0	0	3	50	10	71.4286		1	1	1	1	1	1	1	1	8	100	1	1	1	1	1	1
441	#NULL!		30	F	0	21	Paediatrics	Consultant	1	Yes	1	No	0	1	0	1	1	0	1	1	5	62.5	1	1	1	1	1	0	5	83.3333	10	71.4286		1	1	1	1	1	1	1	1	8	100	1	1	1	1	1	1
442	3150		40	M	1	3	MedMicrobiology	Registra	1	No	#NULL!	No	1	1	0	1	1	1	1	1	7	87.5	1	1	1	1	1	0	5	83.3333	12	85.7143		1	1	1	1	1	1	1	1	8	100	1	1	1	1	1	1
443	414	Specialist Hospital Sokoto	33	M	1	14	Family med	Consultant	1	Yes	2	Yes	1	1	1	0	0	1	1	1	6	75	1	0	1	1	0	0	3	50	9	64.2857		1	1	1	1	1	1	1	1	8	100	1	1	1	1	1	1
444	#NULL!		36	M	1	3	Peadiatrics	Registra	1	No	#NULL!	No	1	1	0	0	0	0	0	0	2	25	1	1	1	0	1	0	4	66.6667	6	42.8571		1	1	1	1	1	0	1	1	7	87.5	1	1	0	1	1	1
445	#NULL!	UDUTH	44	M	1	6	med microbiology	Registra	1	No	#NULL!	No	1	0	0	1	1	0	1	1	5	62.5	0	1	1	1	1	1	5	83.3333	10	71.4286		1	1	1	1	1	1	1	1	8	100	0	1	1	1	1	1
446	36		43	M	1	10	heamatology	Consultant	1	Yes	4	No	0	1	1	0	0	1	1	1	5	62.5	0	0	0	1	1	1	3	50	8	57.1429		1	1	1	1	1	1	1	1	8	100	1	1	1	1	1	1
447	#NULL!		43	M	1	20	ENT	Consultant	1	Yes	#NULL!	No	1	1	0	1	1	1	1	1	7	87.5	1	1	0	0	1	0	3	50	10	71.4286		1	1	1	1	1	1	1	1	8	100	1	1	1	1	1	1
448	#NULL!	UDUTH	34	M	1	15	A&E	Nurse	4	Yes	#NULL!	No	1	1	0	1	1	0	0	1	5	62.5	1	1	0	0	1	0	3	50	8	57.1429		1	1	1	1	0	1	0	1	6	75	1	1	0	1	1	1
449	#NULL!	UDUTH	38	M	1	8	Midwifery	Nurse	4	No	#NULL!	No	1	0	0	1	0	0	0	1	3	37.5	0	0	0	0	1	0	1	16.6667	4	28.5714		1	1	1	1	1	0	1	1	7	87.5	1	1	0	0	1	1
450	#NULL!	UDUTH	40	M	1	26	ENT	CNO	4	No	#NULL!	No	1	1	0	0	0	0	1	1	4	50	1	1	0	0	0	1	3	50	7	50		1	1	1	1	1	0	1	1	7	87.5	1	1	1	1	1	1
451	#NULL!	UDUTH	40	M	1	25	RNRM	ACNO	4	Yes	6	No	0	0	0	1	1	0	1	1	4	50	1	0	0	1	1	1	4	66.6667	8	57.1429		1	1	1	1	1	1	1	1	8	100	1	1	0	1	1	1
452	#NULL!		28	M	1	23	Family med	Consultant	1	Yes	#NULL!	No	1	1	0	1	1	1	1	1	7	87.5	1	0	1	1	0	0	3	50	10	71.4286		1	1	1	1	1	1	1	1	8	100	1	1	1	1	1	1
453	#NULL!		30	M	1	2	Family med	Medical officer	1	No	#NULL!	No	1	1	0	0	1	0	0	1	4	50	1	1	1	0	1	0	4	66.6667	8	57.1429		1	1	1	1	1	1	1	1	8	100	1	1	1	1	1	1
454	#NULL!	UDUTH	37	M	1	3	Family med	Registra	1	No	#NULL!	Yes	1	0	0	0	0	0	0	1	2	25	1	0	0	1	1	0	3	50	5	35.7143		1	1	1	1	1	1	1	1	8	100	1	1	1	1	1	1
455	#NULL!		36	M	1	14	Internal Medicine	Senior Registra	1	Yes	#NULL!	Yes	0	1	0	1	1	0	1	1	5	62.5	1	1	0	1	1	0	4	66.6667	9	64.2857		1	1	1	1	1	1	1	1	8	100	1	1	0	1	1	1
456	#NULL!	UDUTH	45	M	1	15	A&E	SMO	1	No	#NULL!	No	1	1	0	1	1	1	0	1	6	75	1	1	1	1	1	0	5	83.3333	11	78.5714		1	1	1	1	1	1	1	1	8	100	1	1	0	1	1	1
457	#NULL!		28	M	1	3	Generalmedicine	Med Officer	1	No	#NULL!	No	1	0	0	1	1	1	0	1	5	62.5	1	1	0	0	0	0	2	33.3333	7	50		1	1	1	1	1	1	1	1	8	100	1	1	0	1	1	1
458	#NULL!	SMOH	35	M	1	3	Peadiatrics	Registra	1	Yes	2	No	1	1	1	1	0	0	1	1	6	75	1	1	1	1	1	0	5	83.3333	11	78.5714		1	1	1	1	1	1	1	1	8	100	1	1	1	1	1	1
459	#NULL!	Specialist Hospital Sokoto	42	F	0	5	Pathology	Registra	1	No	#NULL!	No	0	1	0	1	1	0	0	1	4	50	0	1	0	0	1	0	2	33.3333	6	42.8571		1	1	1	1	1	1	1	1	8	100	1	1	0	0	1	0
460	#NULL!		50	F	0	5	Paediatrics	Registra	1	No	#NULL!	No	1	1	0	1	1	1	0	1	6	75	1	0	1	1	0	1	4	66.6667	10	71.4286		1	1	1	1	1	1	1	1	8	100	0	1	1	1	1	1
461	#NULL!	UCTH	35	F	0	15	Paediatrics	Senior Registra	1	No	#NULL!	No	1	0	0	1	1	1	0	1	5	62.5	1	1	1	1	1	0	5	83.3333	10	71.4286		1	1	1	1	1	1	1	1	8	100	1	1	1	1	1	1
462	#NULL!	UCTH	40	M	1	3	Internal Medicine	Registra	1	Yes	#NULL!	No	1	1	0	1	1	1	1	1	7	87.5	1	1	1	1	1	0	5	83.3333	12	85.7143		1	1	1	1	1	1	1	1	8	100	1	1	1	1	1	1
463	7	UCTH	51	M	1	11	heamatology	Senior Registra	1	No	#NULL!	No	1	1	0	0	1	0	1	1	5	62.5	1	0	1	1	1	0	4	66.6667	9	64.2857		1	1	1	1	1	0	1	1	7	87.5	1	1	1	1	1	1
464	#NULL!	UCTH	39	M	1	14	A&E	Medical Officer	1	Yes	3	Yes	1	1	0	0	1	0	1	1	5	62.5	1	1	0	0	1	0	3	50	8	57.1429		1	1	1	1	1	1	1	1	8	100	1	1	0	1	1	1
465	#NULL!	UCTH	31	M	1	30	Peadiatrics	Assistant director Nursing	4	No	#NULL!	No	1	1	0	0	1	1	0	1	5	62.5	1	1	0	1	1	1	5	83.3333	10	71.4286		1	1	1	1	1	1	1	1	8	100	1	0	0	1	1	1
466	#NULL!	UCTH	31	F	0	6	Pharmacy	Pharmacist	3	No	#NULL!	No	0	0	0	1	1	0	0	1	3	37.5	1	1	0	0	1	0	3	50	6	42.8571
467	1781	UCTH	38	M	1	10	Internal Medicine	Registra	1	No	#NULL!	Yes	1	1	0	0	1	1	1	1	6	75	0	1	0	0	0	1	2	33.3333	8	57.1429		1	1	1	1	1	1	0	1	7	87.5	1	1	1	1	1	1
468	#NULL!	UCTH	42	F	0	4	Chem path	Registra	1	No	#NULL!	No	1	1	0	0	1	1	0	0	4	50	1	0	0	0	0	0	1	16.6667	5	35.7143		1	1	0	1	1	0	1	1	6	75	1	1	1	1	1	0
469	#NULL!	UCTH	32	M	1	6	Family med	Medical Officer	1	No	#NULL!	No	1	1	0	0	0	1	0	0	3	37.5	1	1	0	0	1	0	3	50	6	42.8571		1	1	0	1	1	0	1	1	6	75	1	1	1	1	1	1
470	#NULL!	UCTH	33	M	1	12	Peadiatrics	Consultant	1	No	#NULL!	No	1	0	0	1	1	1	1	1	6	75	1	1	1	0	1	0	4	66.6667	10	71.4286		1	1	1	1	1	1	1	1	8	100	1	1	1	1	1	1
471	#NULL!	UCTH	40	M	1	4	Internal Medicine	Registra	1	No	#NULL!	No	1	1	1	1	1	1	1	1	8	100	0	1	1	1	0	0	3	50	11	78.5714		1	1	1	1	1	1	1	1	8	100	1	1	1	1	1	1
472	#NULL!	UCTH	28	M	1	6	med microbiology	Registra	1	Yes	3	Yes	1	1	0	1	1	1	0	1	6	75	1	0	0	1	1	0	3	50	9	64.2857		1	1	0	1	1	1	1	1	7	87.5	1	1	1	1	1	1
473	#NULL!	UCTH	35	M	1	13	Family med	Senior Registra	1	No	#NULL!	No	1	0	0	0	0	0	1	1	3	37.5	1	1	0	1	0	1	4	66.6667	7	50		1	1	0	1	1	1	1	1	7	87.5	1	1	0	1	1	1
474	#NULL!	UCTH	45	M	1	18	Community Medicine	Consultant	1	No	#NULL!	No	1	0	0	0	1	1	0	1	4	50	0	0	0	1	1	0	2	33.3333	6	42.8571		1	1	0	1	1	1	1	1	7	87.5	1	1	0	1	1	1
475	#NULL!	UCTH	52	F	0	8	-	-	2	No	#NULL!	No	0	0	0	1	1	0	1	1	4	50	1	1	0	1	1	0	4	66.6667	8	57.1429
476	#NULL!	UCTH	35	F	0	11	Anatomical Pathology	-	1	No	#NULL!	No	1	1	0	1	1	1	1	1	7	87.5	1	1	0	1	1	0	4	66.6667	11	78.5714		1	1	1	1	1	1	1	1	8	100	1	1	1	1	1	1
477	#NULL!	UCTH	28	F	0	13	Internal Medicine	Senior Registra	1	No	#NULL!	No	1	1	0	0	1	1	1	1	6	75	1	1	1	1	0	0	4	66.6667	10	71.4286		1	1	1	1	1	0	1	1	7	87.5	1	1	1	1	1	1
478	#NULL!	UCTH	56	F	0	5	Pharmacy	-	3	No	#NULL!	No	1	1	0	1	1	1	0	1	6	75	1	1	0	1	1	1	5	83.3333	11	78.5714		1	1	1	1	1	1	1	1	8	100	1	1	1	1	1	1
479	#NULL!	UCTH	50	F	0	15	Pharmacy	-	3	No	#NULL!	No	0	0	0	1	1	0	1	1	4	50	1	1	0	0	1	1	4	66.6667	8	57.1429		1	1	1	1	1	1	1	1	8	100	1	1	0	1	1	1
480	#NULL!	UCTH	52	M	1	26	Nursing	ACNO	4	No	#NULL!	No	1	1	0	1	0	0	0	0	3	37.5	1	1	0	1	1	0	4	66.6667	7	50		1	1	1	1	1	1	1	1	8	100	1	1	0	1	1	1
481	#NULL!	UCTH	30	M	1	12	Community Medicine	Consultant	1	Yes	2	No	1	1	0	0	1	1	1	1	6	75	0	1	0	1	0	0	2	33.3333	8	57.1429		1	1	0	1	1	1	1	1	7	87.5	1	1	1	1	1	1
482	#NULL!	UCTH	34	M	1	20	A&E	Medical Officer	1	Yes	2	No	1	1	0	0	0	1	0	1	4	50	1	1	0	1	1	1	5	83.3333	9	64.2857		1	1	1	1	1	1	1	1	8	100	1	1	1	1	1	1
483	#NULL!	UCTH	42	M	1	19	O&G	Senior Registra	1	No	#NULL!	Yes	0	1	0	0	0	1	1	1	4	50	1	1	1	1	1	0	5	83.3333	9	64.2857		1	1	1	1	1	1	1	1	8	100	1	1	1	1	0	1
484	#NULL!	UCTH	55	M	1	4	Peadiatrics	Registra	1	No	#NULL!	No	1	1	0	1	0	1	0	0	4	50	1	1	0	0	1	0	3	50	7	50		1	1	1	1	1	1	1	1	8	100	1	1	0	1	1	1
485	#NULL!	GH Calabar	35	F	0	6	Chem path	-	1	No	#NULL!	No	1	1	0	1	1	1	1	0	6	75	1	0	0	0	1	0	2	33.3333	8	57.1429		1	1	1	1	1	0	1	1	7	87.5	1	1	0	1	1	0
486	#NULL!	UCTH	36	F	0	12	Medical Microbiology	Consultant	1	No	#NULL!	Yes	1	0	1	1	1	0	1	1	6	75	1	1	1	1	1	0	5	83.3333	11	78.5714
487	#NULL!		32	M	1	9	Internal Medicine	Senior Registra	1	No	#NULL!	Yes	1	1	0	1	1	1	1	1	7	87.5	1	1	1	1	1	0	5	83.3333	12	85.7143		1	1	1	1	1	1	1	1	8	100	1	0	1	1	1	1
488	46	UCTH	42	M	1	4	Internal Medicine	Registra	1	No	#NULL!	No	0	1	0	0	0	0	0	0	1	12.5	1	1	0	0	0	0	2	33.3333	3	21.4286		1	1	1	1	1	1	1	1	8	100	1	1	1	1	1	1
489	#NULL!	GH Calabar	48	M	1	9	Family med	Senior Registra	1	No	#NULL!	No	1	1	0	0	0	0	1	1	4	50	1	1	1	1	0	0	4	66.6667	8	57.1429		1	1	1	1	1	1	1	1	8	100	1	1	0	1	1	1
490	#NULL!	UCTH	51	F	0	14	Pathology	Consultant	1	No	#NULL!	Yes	0	0	0	1	1	1	1	1	5	62.5	1	1	1	0	0	0	3	50	8	57.1429
491	#NULL!	UCTH	35	M	1	12	heamatology	Senior Registra	1	No	#NULL!	No	1	1	0	0	1	1	1	1	6	75	1	1	1	1	1	1	6	100	12	85.7143		1	1	1	1	1	0	1	1	7	87.5	1	1	0	1	1	1
492	#NULL!	GH Calabar	35	M	1	10	Internal Medicine	Senior Registra	1	Yes	4	Yes	1	1	0	1	1	1	1	1	7	87.5	1	1	1	1	1	0	5	83.3333	12	85.7143		1	1	1	1	1	1	1	1	8	100	1	1	1	1	1	1
493	#NULL!	UCTH	35	M	1	6	O&G	Registra	1	Yes	2	No	1	1	0	0	0	1	0	1	4	50	1	0	0	0	1	0	2	33.3333	6	42.8571		1	1	1	1	1	1	1	1	8	100	1	1	1	1	0	1
494	#NULL!	UCTH	34	F	0	5	Chem path	Resident	1	No	#NULL!	No	0	0	1	1	1	1	1	1	6	75	1	0	0	0	0	0	1	16.6667	7	50
495	#NULL!	UCTH	34	F	0	2	Chem path	Registra	1	No	#NULL!	No	1	1	0	1	1	0	1	1	6	75	1	1	0	1	1	1	5	83.3333	11	78.5714
496	#NULL!	UCTH	40	M	1	27	Nursing	CNO	4	No	#NULL!	No	1	1	0	0	0	0	0	1	3	37.5	1	1	0	0	1	0	3	50	6	42.8571		1	1	1	1	1	1	0	1	7	87.5	1	1	1	1	1	1
497	#NULL!	UCTH	49	M	1	18	Nursing	CNO	4	Yes	3	No	0	1	0	0	0	0	0	0	1	12.5	1	0	1	0	1	0	3	50	4	28.5714		1	1	1	1	1	1	1	1	8	100	1	1	1	0	1	1
498	#NULL!		46	F	0	2	Medicine	Registra	1	No	#NULL!	No	1	0	0	0	1	0	0	1	3	37.5	1	1	0	1	0	0	3	50	6	42.8571		1	1	1	1	1	1	1	1	8	100	0	1	1	1	1	1
499	#NULL!	UCTH	49	M	1	34	Nursing	ADNS	4	No	#NULL!	No	1	1	0	1	0	1	0	1	5	62.5	1	1	1	0	0	0	3	50	8	57.1429		1	1	1	1	1	1	1	1	8	100	1	1	1	1	1	1
500	#NULL!		49	M	1	32	Nursing	CNO	4	No	#NULL!	No	1	1	0	0	0	1	0	0	3	37.5	1	0	0	0	1	0	2	33.3333	5	35.7143		1	1	1	1	1	1	1	1	8	100	1	1	1	1	1	1
501	#NULL!		47	M	1	15	Paediatrics	ADNS	1	No	#NULL!	No	0	0	0	1	0	1	0	1	3	37.5	1	1	1	0	0	0	3	50	6	42.8571		1	1	1	1	1	1	0	1	7	87.5	1	1	1	0	1	1
502	#NULL!	UCTH	30	F	0	8	Medical Microbiology	Senior Registra	1	No	#NULL!	No	1	1	0	1	0	0	1	1	5	62.5	1	1	1	0	0	0	3	50	8	57.1429		1	1	1	1	1	0	1	1	7	87.5	1	1	1	0	1	1
503	#NULL!	UCTH	43	M	1	15	Paediatrics	Senior Registra	1	No	#NULL!	No	1	0	0	0	0	0	0	0	1	12.5	0	1	0	0	0	0	1	16.6667	2	14.2857		1	1	1	1	1	1	1	1	8	100	1	1	1	1	1	1
504	#NULL!	UCTH	29	F	0	5	Internal Medicine	Registra	1	No	#NULL!	No	1	1	0	0	0	0	0	0	2	25	0	1	0	0	0	0	1	16.6667	3	21.4286		1	1	1	1	1	0	1	1	7	87.5	1	0	1	1	1	1
505	#NULL!	UCTH	36	F	0	10	Medical Microbiology	Senior Registra	1	No	#NULL!	No	1	1	0	1	1	1	0	1	6	75	1	0	0	1	0	0	2	33.3333	8	57.1429		1	1	1	1	1	1	1	1	8	100	1	1	1	1	1	1
506	#NULL!	UCTH	42	M	1	3	Paediatrics	Registra	1	No	#NULL!	No	1	1	0	0	0	0	0	0	2	25	0	0	0	0	1	0	1	16.6667	3	21.4286		1	1	0	0	0	0	0	1	3	37.5	0	0	1	1	1	1
507	#NULL!	UCTH	38	M	1	30	Public Health	Nurse	4	No	#NULL!	No	0	1	0	1	0	0	1	1	4	50	1	1	0	0	0	0	2	33.3333	6	42.8571		1	1	1	1	1	0	1	1	7	87.5	1	1	1	0	1	1
508	#NULL!		35	M	1	30	Nursing	CNO	4	No	#NULL!	No	1	1	0	1	0	1	1	0	5	62.5	1	1	0	0	1	0	3	50	8	57.1429		1	1	0	0	1	1	1	1	6	75	0	1	1	1	1	1
509	#NULL!	UCTH	50	F	0	23	Lab Medicine	Consultant	1	No	#NULL!	Yes	1	1	0	1	1	1	1	1	7	87.5	1	0	1	1	1	0	4	66.6667	11	78.5714
510	22	UCTH	50	F	0	9	Medical Surgical	Nursing Officer	4	No	#NULL!	No	0	0	0	0	0	1	1	1	3	37.5	0	1	1	1	1	0	4	66.6667	7	50		1	1	0	1	1	1	1	1	7	87.5	1	0	1	1	1	1
511	54	UCTH	55	F	0	13	A&E	Nurse	4	No	#NULL!	No	1	1	1	0	0	0	0	1	4	50	1	1	1	1	0	1	5	83.3333	9	64.2857		1	1	0	1	1	0	1	1	6	75	1	1	1	1	1	1
512	#NULL!	UCTH	56	F	0	6	General practice	Doctor	1	No	#NULL!	No	1	0	0	1	1	0	1	1	5	62.5	1	1	0	0	1	0	3	50	8	57.1429		1	1	1	1	1	0	1	1	7	87.5	1	1	1	1	1	1
513	2015		43	F	0	12	Public Health	Focal person	1	No	#NULL!	No	0	1	0	1	0	1	1	1	5	62.5	1	1	1	1	1	1	6	100	11	78.5714		1	1	1	1	1	1	1	1	8	100	1	1	1	1	1	1
514	#NULL!		45	F	0	38	Nursing & Midwifery	Chief Nursing Officer	4	Yes	#NULL!	No	1	1	0	0	1	0	0	1	4	50	1	1	1	1	1	0	5	83.3333	9	64.2857		1	1	1	1	1	1	1	1	8	100	1	1	0	1	1	1
515	#NULL!	UCTH	38	M	1	15	Public Health	Consultant	1	No	#NULL!	Yes	1	1	0	1	1	0	0	0	4	50	0	0	0	1	0	0	1	16.6667	5	35.7143		1	1	1	1	1	1	1	1	8	100	1	1	1	1	1	1
516	#NULL!		56	F	0	11	Midwifery	Nursing	4	No	#NULL!	No	0	0	0	1	1	0	1	1	4	50	1	1	0	0	1	0	3	50	7	50		1	1	1	1	1	1	1	1	8	100	1	1	0	0	1	1
517	5	UCTH	56	F	0	33	Nursing	Chief Nursing Officer	4	No	#NULL!	No	1	1	0	1	0	0	0	1	4	50	1	1	0	0	1	0	3	50	7	50		1	1	1	1	1	1	1	1	8	100	1	1	0	1	1	1
518	#NULL!	UCTH	43	F	0	10	Public Health	SMO	1	No	#NULL!	No	1	1	1	0	1	1	1	1	7	87.5	1	1	1	1	1	0	5	83.3333	12	85.7143		1	1	1	1	1	0	1	0	6	75	1	1	1	1	1	1
519	#NULL!	UCTH	34	M	1	6	A&E	Medical Officer	1	No	#NULL!	Yes	1	1	0	0	0	0	0	0	2	25	1	0	0	1	0	0	2	33.3333	4	28.5714		1	1	1	1	1	1	1	1	8	100	1	1	1	1	1	1
[truncated: 4 more columns]
